# Supplementary material for: Co-expression of Cassia tora 1-deoxy-D-xylulose-5-phosphate synthase and 1-deoxy-D-xylulose-5-phosphate reductoisomerase enhances tolerance of transgenic Nicotiana benthamiana to lead (Pb) stress
Source: Front Plant Sci. 2025 Nov 4;16:1657368. doi: 10.3389/fpls.2025.1657368 (PMC12623350; doi:10.3389/fpls.2025.1657368)
Supplement: Supplementary Table 1 — The primers used in this study. [file Table1.xlsx]

## Sheet: Supplementary Table 1
Table S1. The primers used in this study.
Primers	Sequences
CtDXS1-qF	CGGCAGGACAAGCCTATGAA
CtDXS1-qR	TTACTCCCTTGGCAACCTCT
CtDXR1-qF	GCTGGCTCAAACATTAAACTTCT
CtDXR1-qR	GCTTCAGTCCTGCACAACCTACT
EF1α2-qF	TTGAAGAACGGTGATGCAGGTA
EF1α2-qR	CACACTCTTGATGACTCCCACA
CtDXS1-K-F	ATGGCTCTTTGCACATTCTC
CtDXS1-K-R	TTATGACAAAACCTCTAATGCC
CtDXR1-B-F	ATGGCTCTGAATTTGCCTTC
CtDXR1-B-R	TCACCTCATGCAGGAATAGGAGCC
CtDXS1-R	TTATGACAAAACCTCTAATGCCTC
CtDXR1-F	ATGGCTCTGAATTTGCCTTCTC
CtDXR1-R	TCACCTCATGCAGGAATAGGAGCCTT
16S-F	AACMGGATTAGATACCCKG
16S-R	ACGTCATCCCCACCTTCC
mTERF-F(Nbe.v1.s00170g01310)	CGATGAGGTGGGATTGAG
mTERF-R	CTTTGGACTTCGGATTATTT
ATPase1-F(Nbe.v1.s00200g04890)	AGGTTGTGGGTTGCTGAG
ATPase1-R(Nbe.v1.s00200g04890)	TCCATTAGACCGCTTTCC
ATPase2-F(Nbe.v1.s00060g180200	GTGCTAGATGATGTACGGTCTG
ATPase2-R（Nbe.v1.s00060g18020）	ATCCTCCTTATTCCTTCCTG
ABCs1-F (Nbe.v1.s00120g12340)	GCCTATCCGTCCCGTCCTA
ABCs1-R (Nbe.v1.s00120g12340)	CTGCTTGCTTTGCCACCC
ABCs2-F (Nbe.v1.s00010g31960)	AAGCGGCATAATCATCTA
ABCs2-R (Nbe.v1.s00010g31960)	CCTCATCTTCTCCTCCTCA
ABCs3-F (Nbe.v1.s00170g30210)	CTCATGCAGTAGCCTTGT
ABCs3-R (Nbe.v1.s00170g30210)	CTGTGGGTATCAGTGTCC
CP1-F (Nbe.v1.s00120g28160)	GTATGAAAGGTGGAGAAGC
CP1-R (Nbe.v1.s00120g28160)	GGACACTATCCTCGTTGG
CP2-F (Nbe.v1.s00130g14830)	AACTATTGGCTTGGTCTA
CP2-R (Nbe.v1.s00130g14830)	GTTAATTCCCTCTACTGC
NbEF-1α-F	AGCTTCACCTCCCAGGTCATC
NbEF-1α-R	AGAACGCCTGTCAATCTTGG
Tm°C: melting temperature
qRT-PCR conditions : The PCR amplification program was as follows: 94°C for 5 min; 35 cycles of 94°C for 30s, Tm°C for 30 sec and 72°C for 30s; followed by a melting-curve program of 95°C for 15s, 60°C for 1 min and 95°C for 15s.
35S-F	GACGCACAATCCCACTATCC
ZT-Cexu-R	GATAATCATCGCAAGACCGG

## Sheet: Supplementary Table 2
Table S2. The statistical information of RNA libraries.
Items	Wild-type plants	Transgenic plants
Total Reads Count(#)	57918462	45126780
Total Bases Count(bp)	8357711516	6485952956
Average Read Length(bp)	144.3	143.73
Q30 Bases Count(bp)	8130975710	6296046825
Q30 Bases Ratio(%)	0.9729	0.9707
N Bases Count(bp)	22267	19482
N Bases Ratio(%)	0	0
GC Bases Count(bp)	3765517586	2903062259
GC Bases Ratio(%)	0.4505	0.4476
Uniquely mapped reads	53181483(93.62%)	38159137(91.21%)

## Sheet: Supplementary Table 3
Table S3. The significantly upregulated KEGG pathways in CtDXS1_CtDXR1 transgenic N. benthamiana under Pb stress.
id	Description	Significant	Annotated	Pvalue	Qvalue	Signi_id	Signi_symbol
ko00062	Fatty acid elongation	17/817	66/11955	1.37e-06	0.000329907	Nbe.v1.s00060g42570(1.54283329619),Nbe.v1.s00090g24660(1.22158494249),Nbe.v1.s00160g03530(1.24373880472),Nbe.v1.s00010g42890(1.0946906939),Nbe.v1.s00110g40280(1.32679000322),Nbe.v1.s00050g34960(1.03302504143),Nbe.v1.s00010g31890(1.65470322049),Nbe.v1.s00110g29440(1.26193494112),Nbe.v1.s00170g04780(1.04575168674),Nbe.v1.s00020g10070(2.07693576444),Nbe.v1.s00080g05770(1.12622331581),Nbe.v1.s00110g3…	Nbe.v1.s00060g42570(1.54283329619),Nbe.v1.s00090g24660(1.22158494249),Nbe.v1.s00160g03530(1.24373880472),Nbe.v1.s00010g42890(1.0946906939),Nbe.v1.s00110g40280(1.32679000322),Nbe.v1.s00050g34960(1.03302504143),Nbe.v1.s00010g31890(1.65470322049),Nbe.v1.s00110g29440(1.26193494112),Nbe.v1.s00170g04780(1.04575168674),Nbe.v1.s00020g10070(2.07693576444),Nbe.v1.s00080g05770(1.12622331581),Nbe.v1.s00110g3…
ko04075	Plant hormone signal transduction	72/817	630/11955	9.24e-06	0.00101713	Nbe.v1.s00100g29790(1.24837898397),Nbe.v1.s00010g00930(1.11037857194),Nbe.v1.s00200g16040(1.65480928228),Nbe.v1.s00040g17610(1.8658178284),Nbe.v1.s00200g11760(1.77420744734),Nbe.v1.s00210g03710(1.71097579851),Nbe.v1.s00130g08750(2.20592319245),Nbe.v1.s00140g29250(2.22162241105),Nbe.v1.s00170g38820(3.74779851321),Nbe.v1.s00170g04570(1.0054515956),Nbe.v1.s00210g06660(1.01050394059),Nbe.v1.s00110g26…	Nbe.v1.s00100g29790(1.24837898397),Nbe.v1.s00010g00930(1.11037857194),Nbe.v1.s00200g16040(1.65480928228),Nbe.v1.s00040g17610(1.8658178284),Nbe.v1.s00200g11760(1.77420744734),Nbe.v1.s00210g03710(1.71097579851),Nbe.v1.s00130g08750(2.20592319245),Nbe.v1.s00140g29250(2.22162241105),Nbe.v1.s00170g38820(3.74779851321),Nbe.v1.s00170g04570(1.0054515956),Nbe.v1.s00210g06660(1.01050394059),Nbe.v1.s00110g26…
ko00940	Phenylpropanoid biosynthesis	42/817	308/11955	1.27e-05	0.00101713	Nbe.v1.s00050g00760(1.41497302599),Nbe.v1.s00010g34380(1.06702823611),Nbe.v1.s00070g28210(1.06747202849),Nbe.v1.s00200g09620(1.42593451595),Nbe.v1.s00090g27220(1.24060154065),Nbe.v1.s00120g00470(1.99874449444),Nbe.v1.s00200g00780(1.02649979033),Nbe.v1.s00060g33430(2.02417669647),Nbe.v1.s00150g38050(1.18741592649),Nbe.v1.s00060g33520(1.28222735709),Nbe.v1.s00050g08960(2.11106003014),Nbe.v1.s00050g…	Nbe.v1.s00050g00760(1.41497302599),Nbe.v1.s00010g34380(1.06702823611),Nbe.v1.s00070g28210(1.06747202849),Nbe.v1.s00200g09620(1.42593451595),Nbe.v1.s00090g27220(1.24060154065),Nbe.v1.s00120g00470(1.99874449444),Nbe.v1.s00200g00780(1.02649979033),Nbe.v1.s00060g33430(2.02417669647),Nbe.v1.s00150g38050(1.18741592649),Nbe.v1.s00060g33520(1.28222735709),Nbe.v1.s00050g08960(2.11106003014),Nbe.v1.s00050g…
ko04918	Thyroid hormone synthesis	13/817	49/11955	1.69e-05	0.00101713	Nbe.v1.s00080g25490(1.31426643447),Nbe.v1.s00120g22700(1.41447350114),Nbe.v1.s00150g26710(1.57869067873),Nbe.v1.s00110g31550(1.09329910075),Nbe.v1.s00190g29030(1.1600284468),Nbe.v1.s00170g30660(1.97755823111),Nbe.v1.s00180g31010(1.13346201704),Nbe.v1.s00010g01120(1.15275225635),Nbe.v1.s00170g40610(4.50104442928),Nbe.v1.s00040g33480(2.93289487578),Nbe.v1.s00160g29340(1.05278613678),Nbe.v1.s00090g3…	Nbe.v1.s00080g25490(1.31426643447),Nbe.v1.s00120g22700(1.41447350114),Nbe.v1.s00150g26710(1.57869067873),Nbe.v1.s00110g31550(1.09329910075),Nbe.v1.s00190g29030(1.1600284468),Nbe.v1.s00170g30660(1.97755823111),Nbe.v1.s00180g31010(1.13346201704),Nbe.v1.s00010g01120(1.15275225635),Nbe.v1.s00170g40610(4.50104442928),Nbe.v1.s00040g33480(2.93289487578),Nbe.v1.s00160g29340(1.05278613678),Nbe.v1.s00090g3…
ko00073	Cutin, suberine and wax biosynthesis	14/817	61/11955	4.76e-05	0.00229457	Nbe.v1.s00120g44960(2.53343811068),Nbe.v1.s00120g33860(1.40106159909),Nbe.v1.s00150g02000(1.31190883847),Nbe.v1.s00160g19650(1.07107404761),Nbe.v1.s00060g21540(1.67347256484),Nbe.v1.s00160g23780(2.32137624431),Nbe.v1.s00150g42640(2.2316855625),Nbe.v1.s00130g29450(2.70777375617),Nbe.v1.s00160g19660(1.1598400859),Nbe.v1.s00160g19640(11.6761466167),Nbe.v1.s00120g25040(1.11073106194),Nbe.v1.s00040g30…	Nbe.v1.s00120g44960(2.53343811068),Nbe.v1.s00120g33860(1.40106159909),Nbe.v1.s00150g02000(1.31190883847),Nbe.v1.s00160g19650(1.07107404761),Nbe.v1.s00060g21540(1.67347256484),Nbe.v1.s00160g23780(2.32137624431),Nbe.v1.s00150g42640(2.2316855625),Nbe.v1.s00130g29450(2.70777375617),Nbe.v1.s00160g19660(1.1598400859),Nbe.v1.s00160g19640(11.6761466167),Nbe.v1.s00120g25040(1.11073106194),Nbe.v1.s00040g30…
ko02024	Quorum sensing	21/817	127/11955	0.000132369	0.00531798	Nbe.v1.s00170g22300(1.42186408226),Nbe.v1.s00180g13140(2.09436266327),Nbe.v1.s00130g19160(1.11899110494),Nbe.v1.s00180g24065(1.11219211127),Nbe.v1.s00210g07150(1.82709806174),Nbe.v1.s00010g16950(4.19213779721),Nbe.v1.s00160g43210(1.17404318271),Nbe.v1.s00160g34100(2.87388996108),Nbe.v1.s00120g26910(1.03021002366),Nbe.v1.s00090g01140(1.43344222174),Nbe.v1.s00160g35960(1.77957574365),Nbe.v1.s00110g…	Nbe.v1.s00170g22300(1.42186408226),Nbe.v1.s00180g13140(2.09436266327),Nbe.v1.s00130g19160(1.11899110494),Nbe.v1.s00180g24065(1.11219211127),Nbe.v1.s00210g07150(1.82709806174),Nbe.v1.s00010g16950(4.19213779721),Nbe.v1.s00160g43210(1.17404318271),Nbe.v1.s00160g34100(2.87388996108),Nbe.v1.s00120g26910(1.03021002366),Nbe.v1.s00090g01140(1.43344222174),Nbe.v1.s00160g35960(1.77957574365),Nbe.v1.s00110g…
ko02020	Two-component system	24/817	165/11955	0.000345418	0.0104825	Nbe.v1.s00050g41740(1.06686143864),Nbe.v1.s00100g26410(1.41725222827),Nbe.v1.s00030g14250(1.41103682612),Nbe.v1.s00030g25670(1.22968617181),Nbe.v1.s00120g32500(1.25657861217),Nbe.v1.s00180g31170(1.14072481672),Nbe.v1.s00170g05810(2.90981262773),Nbe.v1.s00120g17470(3.96921540145),Nbe.v1.s00050g10170(2.88367278648),Nbe.v1.s00160g12740(1.51058449529),Nbe.v1.s00150g18250(12.4588628306),Nbe.v1.s00130g…	Nbe.v1.s00050g41740(1.06686143864),Nbe.v1.s00100g26410(1.41725222827),Nbe.v1.s00030g14250(1.41103682612),Nbe.v1.s00030g25670(1.22968617181),Nbe.v1.s00120g32500(1.25657861217),Nbe.v1.s00180g31170(1.14072481672),Nbe.v1.s00170g05810(2.90981262773),Nbe.v1.s00120g17470(3.96921540145),Nbe.v1.s00050g10170(2.88367278648),Nbe.v1.s00160g12740(1.51058449529),Nbe.v1.s00150g18250(12.4588628306),Nbe.v1.s00130g…
ko04626	Plant-pathogen interaction	52/817	469/11955	0.000347889	0.0104825	Nbe.v1.s00060g42570(1.54283329619),Nbe.v1.s00090g24660(1.22158494249),Nbe.v1.s00170g23550(2.09291954489),Nbe.v1.s00080g25490(1.31426643447),Nbe.v1.s00160g42130(3.79336860163),Nbe.v1.s00160g03530(1.24373880472),Nbe.v1.s00010g42890(1.0946906939),Nbe.v1.s00110g31550(1.09329910075),Nbe.v1.s00110g40280(1.32679000322),Nbe.v1.s00050g34960(1.03302504143),Nbe.v1.s00010g31890(1.65470322049),Nbe.v1.s00110g2…	Nbe.v1.s00060g42570(1.54283329619),Nbe.v1.s00090g24660(1.22158494249),Nbe.v1.s00170g23550(2.09291954489),Nbe.v1.s00080g25490(1.31426643447),Nbe.v1.s00160g42130(3.79336860163),Nbe.v1.s00160g03530(1.24373880472),Nbe.v1.s00010g42890(1.0946906939),Nbe.v1.s00110g31550(1.09329910075),Nbe.v1.s00110g40280(1.32679000322),Nbe.v1.s00050g34960(1.03302504143),Nbe.v1.s00010g31890(1.65470322049),Nbe.v1.s00110g2…
ko00040	Pentose and glucuronate interconversions	32/817	249/11955	0.000400373	0.0107234	Nbe.v1.s00100g26410(1.41725222827),Nbe.v1.s00180g13140(2.09436266327),Nbe.v1.s00030g14250(1.41103682612),Nbe.v1.s00030g25670(1.22968617181),Nbe.v1.s00210g07150(1.82709806174),Nbe.v1.s00150g03440(2.09941825632),Nbe.v1.s00120g32500(1.25657861217),Nbe.v1.s00180g31170(1.14072481672),Nbe.v1.s00170g05810(2.90981262773),Nbe.v1.s00050g10170(2.88367278648),Nbe.v1.s00160g12740(1.51058449529),Nbe.v1.s00080g…	Nbe.v1.s00100g26410(1.41725222827),Nbe.v1.s00180g13140(2.09436266327),Nbe.v1.s00030g14250(1.41103682612),Nbe.v1.s00030g25670(1.22968617181),Nbe.v1.s00210g07150(1.82709806174),Nbe.v1.s00150g03440(2.09941825632),Nbe.v1.s00120g32500(1.25657861217),Nbe.v1.s00180g31170(1.14072481672),Nbe.v1.s00170g05810(2.90981262773),Nbe.v1.s00050g10170(2.88367278648),Nbe.v1.s00160g12740(1.51058449529),Nbe.v1.s00080g…
ko00982	Drug metabolism - cytochrome P450	18/817	112/11955	0.000557112	0.0134293	Nbe.v1.s00060g09940(1.86986211849),Nbe.v1.s00160g29460(1.49102013323),Nbe.v1.s00020g06560(1.12405362977),Nbe.v1.s00020g06550(1.04311058513),Nbe.v1.s00160g39480(1.78055952858),Nbe.v1.s00080g21550(1.53112219914),Nbe.v1.s00060g20810(2.72925494979),Nbe.v1.s00020g00240(1.31803477211),Nbe.v1.s00090g06410(1.92825031354),Nbe.v1.s00060g16520(13.3127851277),Nbe.v1.s00030g18010(1.41353128174),Nbe.v1.s00160g…	Nbe.v1.s00060g09940(1.86986211849),Nbe.v1.s00160g29460(1.49102013323),Nbe.v1.s00020g06560(1.12405362977),Nbe.v1.s00020g06550(1.04311058513),Nbe.v1.s00160g39480(1.78055952858),Nbe.v1.s00080g21550(1.53112219914),Nbe.v1.s00060g20810(2.72925494979),Nbe.v1.s00020g00240(1.31803477211),Nbe.v1.s00090g06410(1.92825031354),Nbe.v1.s00060g16520(13.3127851277),Nbe.v1.s00030g18010(1.41353128174),Nbe.v1.s00160g…
ko04920	Adipocytokine signaling pathway	11/817	58/11955	0.00166743	0.0365398	Nbe.v1.s00170g22300(1.42186408226),Nbe.v1.s00200g01080(1.95669435808),Nbe.v1.s00120g03800(1.55013260336),Nbe.v1.s00160g43210(1.17404318271),Nbe.v1.s00160g34100(2.87388996108),Nbe.v1.s00050g22720(1.14102114487),Nbe.v1.s00070g39200(1.14480598647),Nbe.v1.s00100g30210(1.14814940312),Nbe.v1.s00060g04250(1.10583452726),Nbe.v1.s00160g45575(1.72639148547),Nbe.v1.s00140g41960(1.85897132039)	Nbe.v1.s00170g22300(1.42186408226),Nbe.v1.s00200g01080(1.95669435808),Nbe.v1.s00120g03800(1.55013260336),Nbe.v1.s00160g43210(1.17404318271),Nbe.v1.s00160g34100(2.87388996108),Nbe.v1.s00050g22720(1.14102114487),Nbe.v1.s00070g39200(1.14480598647),Nbe.v1.s00100g30210(1.14814940312),Nbe.v1.s00060g04250(1.10583452726),Nbe.v1.s00160g45575(1.72639148547),Nbe.v1.s00140g41960(1.85897132039)

## Sheet: Supplementary Table 4
Table S4. The predicted interaction network of the significant members involved in Pb tolerance.
node1	Interaction	node2	node1_string_id	node2_string_id	combined_score
4CL1	interact with	PAL1	3702.Q42524	3702.P35510	0.985
4CL1	interact with	PAL2	3702.Q42524	3702.P45724	0.981
4CL1	interact with	F12K8.24	3702.Q42524	3702.Q9SK84	0.408
4CL1	interact with	UGT72E1	3702.Q42524	3702.Q94A84	0.719
4CL1	interact with	MTI20.9	3702.Q42524	3702.Q9FJN0	0.915
4CL1	interact with	T25K17.30	3702.Q42524	3702.Q9C5D7	0.965
4CL1	interact with	HST-2	3702.Q42524	3702.Q9FI78	0.965
4CL1	interact with	OMT1	3702.Q42524	3702.Q9FK25	0.985
4CL3	interact with	PAL1	3702.Q9S777	3702.P35510	0.978
4CL3	interact with	PAL2	3702.Q9S777	3702.P45724	0.977
4CL3	interact with	UGT72E1	3702.Q9S777	3702.Q94A84	0.608
4CL3	interact with	T25K17.30	3702.Q9S777	3702.Q9C5D7	0.951
4CL3	interact with	HST-2	3702.Q9S777	3702.Q9FI78	0.942
4CL3	interact with	MTI20.9	3702.Q9S777	3702.Q9FJN0	0.92
4CL3	interact with	OMT1	3702.Q9S777	3702.Q9FK25	0.978
4CLL7	interact with	PAL1	3702.Q9M0X9	3702.P35510	0.976
4CLL7	interact with	PAL2	3702.Q9M0X9	3702.P45724	0.976
4CLL7	interact with	UGT72E1	3702.Q9M0X9	3702.Q94A84	0.652
4CLL7	interact with	T25K17.30	3702.Q9M0X9	3702.Q9C5D7	0.939
4CLL7	interact with	HST-2	3702.Q9M0X9	3702.Q9FI78	0.934
4CLL7	interact with	MTI20.9	3702.Q9M0X9	3702.Q9FJN0	0.916
4CLL7	interact with	OMT1	3702.Q9M0X9	3702.Q9FK25	0.978
ABCB9	interact with	ABCC3	3702.Q9M0M2	3702.Q9LK64	0.459
ABCB9	interact with	SKD1	3702.Q9M0M2	3702.Q9ZNT0	0.407
ABCB9	interact with	ABCC9	3702.Q9M0M2	3702.Q9M1C7	0.411
ABCC14	interact with	ABCG32	3702.Q9LZJ5	3702.O81016	0.472
ABCC3	interact with	ABCG32	3702.Q9LK64	3702.O81016	0.615
ABCC3	interact with	ABCB9	3702.Q9LK64	3702.Q9M0M2	0.459
ABCC3	interact with	ABCG5	3702.Q9LK64	3702.Q9SIT6	0.482
ABCC3	interact with	ABCG40	3702.Q9LK64	3702.Q9M9E1	0.498
ABCC9	interact with	ABCG32	3702.Q9M1C7	3702.O81016	0.422
ABCC9	interact with	ABCF5	3702.Q9M1C7	3702.Q9LV93	0.56
ABCC9	interact with	ABCB9	3702.Q9M1C7	3702.Q9M0M2	0.411
ABCC9	interact with	SKD1	3702.Q9M1C7	3702.Q9ZNT0	0.475
ABCF5	interact with	ABCG32	3702.Q9LV93	3702.O81016	0.468
ABCF5	interact with	ABCG6	3702.Q9LV93	3702.Q9FNB5	0.437
ABCF5	interact with	SKD1	3702.Q9LV93	3702.Q9ZNT0	0.478
ABCF5	interact with	ABCC9	3702.Q9LV93	3702.Q9M1C7	0.56
ABCG11	interact with	CER1	3702.Q8RXN0	3702.F4HVY0	0.799
ABCG11	interact with	ABCG32	3702.Q8RXN0	3702.O81016	0.516
ABCG11	interact with	CYP86A1	3702.Q8RXN0	3702.P48422	0.599
ABCG11	interact with	FDH	3702.Q8RXN0	3702.Q570B4	0.665
ABCG11	interact with	HHT1	3702.Q8RXN0	3702.Q94CD1	0.408
ABCG11	interact with	PME44	3702.Q8RXN0	3702.Q9SMY7	0.424
ABCG11	interact with	KCS20	3702.Q8RXN0	3702.Q9FG87	0.444
ABCG11	interact with	HTH	3702.Q8RXN0	3702.Q9S746	0.599
ABCG11	interact with	KCS1	3702.Q8RXN0	3702.Q9MAM3	0.649
ABCG11	interact with	LACS2	3702.Q8RXN0	3702.Q9XIA9	0.728
ABCG11	interact with	FAR3	3702.Q8RXN0	3702.Q93ZB9	0.796
ABCG11	interact with	CUT1	3702.Q8RXN0	3702.Q9XF43	0.88
ABCG32	interact with	CER1	3702.O81016	3702.F4HVY0	0.615
ABCG32	interact with	ABCC9	3702.O81016	3702.Q9M1C7	0.422
ABCG32	interact with	ABCF5	3702.O81016	3702.Q9LV93	0.468
ABCG32	interact with	ABCC14	3702.O81016	3702.Q9LZJ5	0.472
ABCG32	interact with	ABCG11	3702.O81016	3702.Q8RXN0	0.516
ABCG32	interact with	HTH	3702.O81016	3702.Q9S746	0.528
ABCG32	interact with	FDH	3702.O81016	3702.Q570B4	0.612
ABCG32	interact with	ABCC3	3702.O81016	3702.Q9LK64	0.615
ABCG32	interact with	CUT1	3702.O81016	3702.Q9XF43	0.736
ABCG32	interact with	LACS2	3702.O81016	3702.Q9XIA9	0.773
ABCG37	interact with	AUX1	3702.Q9LFH0	3702.Q96247	0.412
ABCG40	interact with	ABCC3	3702.Q9M9E1	3702.Q9LK64	0.498
ABCG40	interact with	ABI5	3702.Q9M9E1	3702.Q9SJN0	0.4
ABCG5	interact with	ABCC3	3702.Q9SIT6	3702.Q9LK64	0.482
ABCG5	interact with	SKD1	3702.Q9SIT6	3702.Q9ZNT0	0.475
ABCG6	interact with	CYP86A1	3702.Q9FNB5	3702.P48422	0.756
ABCG6	interact with	HHT1	3702.Q9FNB5	3702.Q94CD1	0.761
ABCG6	interact with	PER11	3702.Q9FNB5	3702.Q96519	0.454
ABCG6	interact with	ABCF5	3702.Q9FNB5	3702.Q9LV93	0.437
ABI5	interact with	PYL4	3702.Q9SJN0	3702.O80920	0.793
ABI5	interact with	PYL2	3702.Q9SJN0	3702.O80992	0.718
ABI5	interact with	ARR4	3702.Q9SJN0	3702.O82798	0.626
ABI5	interact with	SRK2A	3702.Q9SJN0	3702.P43291	0.823
ABI5	interact with	NPR1	3702.Q9SJN0	3702.P93002	0.521
ABI5	interact with	MPK6	3702.Q9SJN0	3702.Q39026	0.434
ABI5	interact with	MYC2	3702.Q9SJN0	3702.Q39204	0.778
ABI5	interact with	AUX1	3702.Q9SJN0	3702.Q96247	0.698
ABI5	interact with	AHG1	3702.Q9SJN0	3702.Q9FLI3	0.838
ABI5	interact with	TIFY10A	3702.Q9SJN0	3702.Q9LMA8	0.646
ABI5	interact with	ABCG40	3702.Q9SJN0	3702.Q9M9E1	0.4
ABI5	interact with	SRK2C	3702.Q9SJN0	3702.Q9M9E9	0.8
ABI5	interact with	EIN2	3702.Q9SJN0	3702.Q9S814	0.652
ACA2-2	interact with	ECA2	3702.O81108	3702.O23087	0.516
ADPG2	interact with	PME17	3702.Q8RY29	3702.O22149	0.658
ADPG2	interact with	PME40	3702.Q8RY29	3702.O81301	0.65
ADPG2	interact with	PME18	3702.Q8RY29	3702.Q1JPL7	0.65
ADPG2	interact with	XTH23	3702.Q8RY29	3702.Q38910	0.738
ADPG2	interact with	PME28	3702.Q8RY29	3702.Q3E8Z8	0.65
ADPG2	interact with	NPR5	3702.Q8RY29	3702.Q9ZVC2	0.466
ADPG2	interact with	MSD24.10	3702.Q8RY29	3702.Q9LJ42	0.65
ADPG2	interact with	AT59	3702.Q8RY29	3702.Q9M9S2	0.65
ADPG2	interact with	PME31	3702.Q8RY29	3702.Q9LVQ0	0.65
ADPG2	interact with	PME53	3702.Q8RY29	3702.Q8VYZ3	0.65
ADPG2	interact with	PME44	3702.Q8RY29	3702.Q9SMY7	0.65
ADPG2	interact with	F2G14.230	3702.Q8RY29	3702.Q9LFP5	0.65
ADPG2	interact with	MDC12_15	3702.Q8RY29	3702.Q93Z25	0.65
ADPG2	interact with	PME11	3702.Q8RY29	3702.Q9SIJ9	0.65
ADPG2	interact with	PME25	3702.Q8RY29	3702.Q94CB1	0.65
ADPG2	interact with	T4D2.120	3702.Q8RY29	3702.Q9SCP2	0.65
ADPG2	interact with	PME22	3702.Q8RY29	3702.Q9M9W7	0.65
ADPG2	interact with	PME33	3702.Q8RY29	3702.Q9STY3	0.65
ADPG2	interact with	F12A21.12	3702.Q8RY29	3702.Q9FXD8	0.654
AHG1	interact with	ARR9	3702.Q9FLI3	3702.O80366	0.599
AHG1	interact with	PYL4	3702.Q9FLI3	3702.O80920	0.912
AHG1	interact with	PYL2	3702.Q9FLI3	3702.O80992	0.861
AHG1	interact with	ARR4	3702.Q9FLI3	3702.O82798	0.544
AHG1	interact with	SRK2A	3702.Q9FLI3	3702.P43291	0.923
AHG1	interact with	MPK6	3702.Q9FLI3	3702.Q39026	0.687
AHG1	interact with	MYC2	3702.Q9FLI3	3702.Q39204	0.475
AHG1	interact with	CPK29	3702.Q9FLI3	3702.Q8RWL2	0.412
AHG1	interact with	AUX1	3702.Q9FLI3	3702.Q96247	0.739
AHG1	interact with	CP1	3702.Q9FLI3	3702.Q9FDX6	0.584
AHG1	interact with	GH3.10	3702.Q9FLI3	3702.Q9ZNS2	0.491
AHG1	interact with	ABI5	3702.Q9FLI3	3702.Q9SJN0	0.838
AHG1	interact with	SRK2C	3702.Q9FLI3	3702.Q9M9E9	0.94
AHP1	interact with	ARR9	3702.Q9ZNV9	3702.O80366	0.846
AHP1	interact with	ARR4	3702.Q9ZNV9	3702.O82798	0.892
AHP1	interact with	ARR14	3702.Q9ZNV9	3702.Q8L9Y3	0.821
AHP4	interact with	ARR9	3702.Q9LU15	3702.O80366	0.631
AHP4	interact with	ARR4	3702.Q9LU15	3702.O82798	0.635
AHP4	interact with	ARR14	3702.Q9LU15	3702.Q8L9Y3	0.862
ARF9	interact with	IAA19	3702.Q9XED8	3702.O24409	0.775
ARF9	interact with	IAA4	3702.Q9XED8	3702.P33077	0.777
ARF9	interact with	IAA2	3702.Q9XED8	3702.P49678	0.776
ARF9	interact with	IAA3	3702.Q9XED8	3702.Q38822	0.758
ARF9	interact with	IAA13	3702.Q9XED8	3702.Q38831	0.803
ARF9	interact with	IAA14	3702.Q9XED8	3702.Q38832	0.762
ARF9	interact with	IAA29	3702.Q9XED8	3702.Q93WC4	0.893
ARF9	interact with	AUX1	3702.Q9XED8	3702.Q96247	0.795
ARF9	interact with	IAA28	3702.Q9XED8	3702.Q9XFM0	0.866
ARR14	interact with	SRK2A	3702.Q8L9Y3	3702.P43291	0.473
ARR14	interact with	SRK2C	3702.Q8L9Y3	3702.Q9M9E9	0.432
ARR14	interact with	AUX1	3702.Q8L9Y3	3702.Q96247	0.437
ARR14	interact with	GH3.10	3702.Q8L9Y3	3702.Q9ZNS2	0.537
ARR14	interact with	AHP1	3702.Q8L9Y3	3702.Q9ZNV9	0.821
ARR14	interact with	AHP4	3702.Q8L9Y3	3702.Q9LU15	0.862
ARR4	interact with	SRK2A	3702.O82798	3702.P43291	0.41
ARR4	interact with	SRK2C	3702.O82798	3702.Q9M9E9	0.432
ARR4	interact with	GH3.10	3702.O82798	3702.Q9ZNS2	0.544
ARR4	interact with	AHG1	3702.O82798	3702.Q9FLI3	0.544
ARR4	interact with	ABI5	3702.O82798	3702.Q9SJN0	0.626
ARR4	interact with	AHP4	3702.O82798	3702.Q9LU15	0.635
ARR4	interact with	AUX1	3702.O82798	3702.Q96247	0.734
ARR4	interact with	IAA3	3702.O82798	3702.Q38822	0.741
ARR4	interact with	AHP1	3702.O82798	3702.Q9ZNV9	0.892
ARR9	interact with	SRK2A	3702.O80366	3702.P43291	0.431
ARR9	interact with	SRK2C	3702.O80366	3702.Q9M9E9	0.484
ARR9	interact with	AHG1	3702.O80366	3702.Q9FLI3	0.599
ARR9	interact with	GH3.10	3702.O80366	3702.Q9ZNS2	0.599
ARR9	interact with	AUX1	3702.O80366	3702.Q96247	0.62
ARR9	interact with	AHP4	3702.O80366	3702.Q9LU15	0.631
ARR9	interact with	AHP1	3702.O80366	3702.Q9ZNV9	0.846
AT59	interact with	PME17	3702.Q9M9S2	3702.O22149	0.652
AT59	interact with	PME40	3702.Q9M9S2	3702.O81301	0.719
AT59	interact with	FAR2	3702.Q9M9S2	3702.Q08891	0.434
AT59	interact with	PME18	3702.Q9M9S2	3702.Q1JPL7	0.72
AT59	interact with	PME28	3702.Q9M9S2	3702.Q3E8Z8	0.871
AT59	interact with	PME13	3702.Q9M9S2	3702.Q7Y201	0.835
AT59	interact with	ADPG2	3702.Q9M9S2	3702.Q8RY29	0.65
AT59	interact with	PME53	3702.Q9M9S2	3702.Q8VYZ3	0.724
AT59	interact with	PME25	3702.Q9M9S2	3702.Q94CB1	0.717
AT59	interact with	F2G14.230	3702.Q9M9S2	3702.Q9LFP5	0.487
AT59	interact with	PME31	3702.Q9M9S2	3702.Q9LVQ0	0.831
AT59	interact with	PME11	3702.Q9M9S2	3702.Q9SIJ9	0.66
AT59	interact with	PME44	3702.Q9M9S2	3702.Q9SMY7	0.712
AT59	interact with	PME22	3702.Q9M9S2	3702.Q9M9W7	0.712
AT59	interact with	PME33	3702.Q9M9S2	3702.Q9STY3	0.712
AUX1	interact with	IAA19	3702.Q96247	3702.O24409	0.902
AUX1	interact with	SAUR50	3702.Q96247	3702.O65695	0.727
AUX1	interact with	ARR9	3702.Q96247	3702.O80366	0.62
AUX1	interact with	ARR4	3702.Q96247	3702.O82798	0.734
AUX1	interact with	IAA4	3702.Q96247	3702.P33077	0.829
AUX1	interact with	PAL1	3702.Q96247	3702.P35510	0.598
AUX1	interact with	SRK2A	3702.Q96247	3702.P43291	0.506
AUX1	interact with	PAL2	3702.Q96247	3702.P45724	0.571
AUX1	interact with	IAA2	3702.Q96247	3702.P49678	0.894
AUX1	interact with	NPR1	3702.Q96247	3702.P93002	0.747
AUX1	interact with	IAA3	3702.Q96247	3702.Q38822	0.927
AUX1	interact with	IAA13	3702.Q96247	3702.Q38831	0.803
AUX1	interact with	IAA14	3702.Q96247	3702.Q38832	0.928
AUX1	interact with	MPK6	3702.Q96247	3702.Q39026	0.573
AUX1	interact with	MYC2	3702.Q96247	3702.Q39204	0.793
AUX1	interact with	ARR14	3702.Q96247	3702.Q8L9Y3	0.437
AUX1	interact with	IAA29	3702.Q96247	3702.Q93WC4	0.809
AUX1	interact with	ABCG37	3702.Q96247	3702.Q9LFH0	0.412
AUX1	interact with	SRK2C	3702.Q96247	3702.Q9M9E9	0.47
AUX1	interact with	SAUR71	3702.Q96247	3702.Q9SGU2	0.54
AUX1	interact with	SAUR72	3702.Q96247	3702.Q9LTV3	0.54
AUX1	interact with	NPR5	3702.Q96247	3702.Q9ZVC2	0.54
AUX1	interact with	TIFY10A	3702.Q96247	3702.Q9LMA8	0.64
AUX1	interact with	CP1	3702.Q96247	3702.Q9FDX6	0.652
AUX1	interact with	BKI1	3702.Q96247	3702.Q9FMZ0	0.66
AUX1	interact with	ABI5	3702.Q96247	3702.Q9SJN0	0.698
AUX1	interact with	AHG1	3702.Q96247	3702.Q9FLI3	0.739
AUX1	interact with	GH3.10	3702.Q96247	3702.Q9ZNS2	0.747
AUX1	interact with	CYP77B1	3702.Q96247	3702.Q9SAB7	0.794
AUX1	interact with	ARF9	3702.Q96247	3702.Q9XED8	0.795
AUX1	interact with	EIN2	3702.Q96247	3702.Q9S814	0.812
AUX1	interact with	IAA28	3702.Q96247	3702.Q9XFM0	0.899
BIP1	interact with	HSP90-1	3702.Q9LKR3	3702.P27323	0.717
BIP1	interact with	CNX1	3702.Q9LKR3	3702.P29402	0.951
BIP1	interact with	BIP2	3702.Q9LKR3	3702.Q39043	0.942
BIP1	interact with	HSFA6b	3702.Q9LKR3	3702.Q9LUH8	0.411
BIP1	interact with	HSP90-5	3702.Q9LKR3	3702.Q9SIF2	0.68
BIP1	interact with	HSP90-7	3702.Q9LKR3	3702.Q9STX5	0.966
BIP2	interact with	HSP90-1	3702.Q39043	3702.P27323	0.676
BIP2	interact with	CNX1	3702.Q39043	3702.P29402	0.972
BIP2	interact with	HSFA6b	3702.Q39043	3702.Q9LUH8	0.403
BIP2	interact with	HSP17.6B	3702.Q39043	3702.Q9ZW31	0.418
BIP2	interact with	HSFA3	3702.Q39043	3702.Q8GYY1	0.479
BIP2	interact with	HSP90-5	3702.Q39043	3702.Q9SIF2	0.673
BIP2	interact with	BIP1	3702.Q39043	3702.Q9LKR3	0.942
BIP2	interact with	HSP90-7	3702.Q39043	3702.Q9STX5	0.977
BKI1	interact with	MYC2	3702.Q9FMZ0	3702.Q39204	0.407
BKI1	interact with	AUX1	3702.Q9FMZ0	3702.Q96247	0.66
CEL1	interact with	GH9B13	3702.Q9CAC1	3702.O81416	0.429
CEL1	interact with	MDC12_15	3702.Q9CAC1	3702.Q93Z25	0.504
CEL1	interact with	PME44	3702.Q9CAC1	3702.Q9SMY7	0.734
CER1	interact with	FAR2	3702.F4HVY0	3702.Q08891	0.446
CER1	interact with	KCS3	3702.F4HVY0	3702.Q9LQP8	0.527
CER1	interact with	ABCG32	3702.F4HVY0	3702.O81016	0.615
CER1	interact with	HTH	3702.F4HVY0	3702.Q9S746	0.621
CER1	interact with	CYP86A1	3702.F4HVY0	3702.P48422	0.72
CER1	interact with	KCS20	3702.F4HVY0	3702.Q9FG87	0.74
CER1	interact with	KCS4	3702.F4HVY0	3702.Q9LN49	0.784
CER1	interact with	FDH	3702.F4HVY0	3702.Q570B4	0.792
CER1	interact with	ABCG11	3702.F4HVY0	3702.Q8RXN0	0.799
CER1	interact with	LACS2	3702.F4HVY0	3702.Q9XIA9	0.827
CER1	interact with	KCS1	3702.F4HVY0	3702.Q9MAM3	0.896
CER1	interact with	CUT1	3702.F4HVY0	3702.Q9XF43	0.93
CER1	interact with	FAR3	3702.F4HVY0	3702.Q93ZB9	0.931
CERK1	interact with	MYC2	3702.A8R7E6	3702.Q39204	0.412
CERK1	interact with	PAL1	3702.A8R7E6	3702.P35510	0.435
CERK1	interact with	PAL2	3702.A8R7E6	3702.P45724	0.435
CERK1	interact with	EIN2	3702.A8R7E6	3702.Q9S814	0.449
CERK1	interact with	MPK6	3702.A8R7E6	3702.Q39026	0.51
CERK1	interact with	CP1	3702.A8R7E6	3702.Q9FDX6	0.512
CERK1	interact with	WRKY22	3702.A8R7E6	3702.O04609	0.571
CERK1	interact with	NPR1	3702.A8R7E6	3702.P93002	0.756
CERK1	interact with	RPM1	3702.A8R7E6	3702.Q39214	0.788
CIPK1	interact with	CP1	3702.Q8RWC9	3702.Q9FDX6	0.482
CML3	interact with	CP1	3702.Q9SRR7	3702.Q9FDX6	0.649
CML30	interact with	CP1	3702.Q9ZQE6	3702.Q9FDX6	0.622
CML44	interact with	CP1	3702.Q9LPK5	3702.Q9FDX6	0.646
CNX1	interact with	HSP90-1	3702.P29402	3702.P27323	0.519
CNX1	interact with	CP1	3702.P29402	3702.Q9FDX6	0.403
CNX1	interact with	HSP90-5	3702.P29402	3702.Q9SIF2	0.626
CNX1	interact with	BIP1	3702.P29402	3702.Q9LKR3	0.951
CNX1	interact with	HSP90-7	3702.P29402	3702.Q9STX5	0.958
CNX1	interact with	BIP2	3702.P29402	3702.Q39043	0.972
CP1	interact with	CERK1	3702.Q9FDX6	3702.A8R7E6	0.512
CP1	interact with	NPC2	3702.Q9FDX6	3702.O81020	0.753
CP1	interact with	HSP90-1	3702.Q9FDX6	3702.P27323	0.513
CP1	interact with	CNX1	3702.Q9FDX6	3702.P29402	0.403
CP1	interact with	PAL1	3702.Q9FDX6	3702.P35510	0.615
CP1	interact with	EMB2360	3702.Q9FDX6	3702.P42770	0.409
CP1	interact with	PAL2	3702.Q9FDX6	3702.P45724	0.597
CP1	interact with	NPR1	3702.Q9FDX6	3702.P93002	0.705
CP1	interact with	CPK1	3702.Q9FDX6	3702.Q06850	0.835
CP1	interact with	CPK7	3702.Q9FDX6	3702.Q38873	0.425
CP1	interact with	MPK6	3702.Q9FDX6	3702.Q39026	0.794
CP1	interact with	MYC2	3702.Q9FDX6	3702.Q39204	0.636
CP1	interact with	RPM1	3702.Q9FDX6	3702.Q39214	0.578
CP1	interact with	NPC6	3702.Q9FDX6	3702.Q8H965	0.751
CP1	interact with	CIPK1	3702.Q9FDX6	3702.Q8RWC9	0.482
CP1	interact with	CPK29	3702.Q9FDX6	3702.Q8RWL2	0.756
CP1	interact with	AUX1	3702.Q9FDX6	3702.Q96247	0.652
CP1	interact with	AHG1	3702.Q9FDX6	3702.Q9FLI3	0.584
CP1	interact with	CML30	3702.Q9FDX6	3702.Q9ZQE6	0.622
CP1	interact with	CML44	3702.Q9FDX6	3702.Q9LPK5	0.646
CP1	interact with	CML3	3702.Q9FDX6	3702.Q9SRR7	0.649
CP1	interact with	CPK17	3702.Q9FDX6	3702.Q9FMP5	0.749
CP1	interact with	NPC4	3702.Q9FDX6	3702.Q9SRQ7	0.751
CPK1	interact with	RBOHE	3702.Q06850	3702.O81211	0.706
CPK1	interact with	HSFA3	3702.Q06850	3702.Q8GYY1	0.481
CPK1	interact with	CP1	3702.Q06850	3702.Q9FDX6	0.835
CPK15	interact with	RBOHE	3702.O49717	3702.O81211	0.658
CPK17	interact with	RBOHE	3702.Q9FMP5	3702.O81211	0.662
CPK17	interact with	HSFA3	3702.Q9FMP5	3702.Q8GYY1	0.477
CPK17	interact with	CP1	3702.Q9FMP5	3702.Q9FDX6	0.749
CPK29	interact with	RBOHE	3702.Q8RWL2	3702.O81211	0.657
CPK29	interact with	AHG1	3702.Q8RWL2	3702.Q9FLI3	0.412
CPK29	interact with	CP1	3702.Q8RWL2	3702.Q9FDX6	0.756
CPK7	interact with	RBOHE	3702.Q38873	3702.O81211	0.657
CPK7	interact with	CP1	3702.Q38873	3702.Q9FDX6	0.425
CSD2	interact with	EMB2360	3702.O78310	3702.P42770	0.717
CUT1	interact with	CER1	3702.Q9XF43	3702.F4HVY0	0.93
CUT1	interact with	ABCG32	3702.Q9XF43	3702.O81016	0.736
CUT1	interact with	CYP86A1	3702.Q9XF43	3702.P48422	0.541
CUT1	interact with	FDH	3702.Q9XF43	3702.Q570B4	0.428
CUT1	interact with	ABCG11	3702.Q9XF43	3702.Q8RXN0	0.88
CUT1	interact with	FAR3	3702.Q9XF43	3702.Q93ZB9	0.909
CUT1	interact with	HHP1	3702.Q9XF43	3702.Q93ZH9	0.413
CUT1	interact with	KCS3	3702.Q9XF43	3702.Q9LQP8	0.467
CUT1	interact with	HTH	3702.Q9XF43	3702.Q9S746	0.647
CUT1	interact with	LACS4	3702.Q9XF43	3702.Q9T0A0	0.481
CUT1	interact with	LACS2	3702.Q9XF43	3702.Q9XIA9	0.806
CYP77B1	interact with	CYP86A1	3702.Q9SAB7	3702.P48422	0.722
CYP77B1	interact with	HHT1	3702.Q9SAB7	3702.Q94CD1	0.901
CYP77B1	interact with	AUX1	3702.Q9SAB7	3702.Q96247	0.794
CYP77B1	interact with	PXG4	3702.Q9SAB7	3702.Q9CAB7	0.656
CYP77B1	interact with	HTH	3702.Q9SAB7	3702.Q9S746	0.922
CYP86A1	interact with	CER1	3702.P48422	3702.F4HVY0	0.72
CYP86A1	interact with	FAR2	3702.P48422	3702.Q08891	0.504
CYP86A1	interact with	CUT1	3702.P48422	3702.Q9XF43	0.541
CYP86A1	interact with	KCS1	3702.P48422	3702.Q9MAM3	0.598
CYP86A1	interact with	KCS4	3702.P48422	3702.Q9LN49	0.599
CYP86A1	interact with	ABCG11	3702.P48422	3702.Q8RXN0	0.599
CYP86A1	interact with	CYP77B1	3702.P48422	3702.Q9SAB7	0.722
CYP86A1	interact with	FAR3	3702.P48422	3702.Q93ZB9	0.723
CYP86A1	interact with	ABCG6	3702.P48422	3702.Q9FNB5	0.756
CYP86A1	interact with	KCS20	3702.P48422	3702.Q9FG87	0.759
CYP86A1	interact with	PER11	3702.P48422	3702.Q96519	0.777
CYP86A1	interact with	HHT1	3702.P48422	3702.Q94CD1	0.855
CYP86A1	interact with	PXG4	3702.P48422	3702.Q9CAB7	0.9
CYP86A1	interact with	HTH	3702.P48422	3702.Q9S746	0.918
ECA2	interact with	PME17	3702.O23087	3702.O22149	0.407
ECA2	interact with	ACA2-2	3702.O23087	3702.O81108	0.516
EIN2	interact with	CERK1	3702.Q9S814	3702.A8R7E6	0.449
EIN2	interact with	PAL1	3702.Q9S814	3702.P35510	0.54
EIN2	interact with	PAL2	3702.Q9S814	3702.P45724	0.434
EIN2	interact with	NPR1	3702.Q9S814	3702.P93002	0.9
EIN2	interact with	IAA3	3702.Q9S814	3702.Q38822	0.41
EIN2	interact with	IAA14	3702.Q9S814	3702.Q38832	0.4
EIN2	interact with	MPK6	3702.Q9S814	3702.Q39026	0.802
EIN2	interact with	MYC2	3702.Q9S814	3702.Q39204	0.792
EIN2	interact with	AUX1	3702.Q9S814	3702.Q96247	0.812
EIN2	interact with	ABI5	3702.Q9S814	3702.Q9SJN0	0.652
EMB2360	interact with	GSTU21	3702.P42770	3702.F4IA73	0.682
EMB2360	interact with	CSD2	3702.P42770	3702.O78310	0.717
EMB2360	interact with	PAL1	3702.P42770	3702.P35510	0.683
EMB2360	interact with	CP1	3702.P42770	3702.Q9FDX6	0.409
EMB2360	interact with	GLN1-1	3702.P42770	3702.Q56WN1	0.631
EMB2360	interact with	GSTU8	3702.P42770	3702.Q9SR36	0.694
EMB2360	interact with	PAL2	3702.P42770	3702.P45724	0.694
EMB2360	interact with	GSTU17	3702.P42770	3702.Q9FUS8	0.715
EMB2360	interact with	GSTU25	3702.P42770	3702.Q9SHH7	0.733
EMB2360	interact with	GSTU7	3702.P42770	3702.Q9ZW24	0.788
EMB2360	interact with	GSTF8	3702.P42770	3702.Q96266	0.804
F12A21.12	interact with	PME17	3702.Q9FXD8	3702.O22149	0.664
F12A21.12	interact with	PME40	3702.Q9FXD8	3702.O81301	0.715
F12A21.12	interact with	GH9B13	3702.Q9FXD8	3702.O81416	0.551
F12A21.12	interact with	PME18	3702.Q9FXD8	3702.Q1JPL7	0.71
F12A21.12	interact with	PME28	3702.Q9FXD8	3702.Q3E8Z8	0.657
F12A21.12	interact with	ADPG2	3702.Q9FXD8	3702.Q8RY29	0.654
F12A21.12	interact with	PME53	3702.Q9FXD8	3702.Q8VYZ3	0.731
F12A21.12	interact with	PME25	3702.Q9FXD8	3702.Q94CB1	0.652
F12A21.12	interact with	PME44	3702.Q9FXD8	3702.Q9SMY7	0.66
F12A21.12	interact with	PME31	3702.Q9FXD8	3702.Q9LVQ0	0.661
F12A21.12	interact with	PME11	3702.Q9FXD8	3702.Q9SIJ9	0.661
F12A21.12	interact with	PME33	3702.Q9FXD8	3702.Q9STY3	0.663
F12A21.12	interact with	PME22	3702.Q9FXD8	3702.Q9M9W7	0.713
F12K8.24	interact with	F22D1.140	3702.Q9SK84	3702.F4K6X6	0.546
F12K8.24	interact with	PAL1	3702.Q9SK84	3702.P35510	0.498
F12K8.24	interact with	PAL2	3702.Q9SK84	3702.P45724	0.419
F12K8.24	interact with	4CL1	3702.Q9SK84	3702.Q42524	0.408
F12K8.24	interact with	HSFA3	3702.Q9SK84	3702.Q8GYY1	0.428
F18B13.25	interact with	GH9B13	3702.Q94AJ5	3702.O81416	0.425
F18B3.220	interact with	SKD1	3702.Q147F9	3702.Q9ZNT0	0.403
F22D1.140	interact with	F12K8.24	3702.F4K6X6	3702.Q9SK84	0.546
F27H5_130	interact with	LACS2	3702.Q9LY31	3702.Q9XIA9	0.697
F27H5_130	interact with	LACS4	3702.Q9LY31	3702.Q9T0A0	0.722
F2G14.230	interact with	PME17	3702.Q9LFP5	3702.O22149	0.652
F2G14.230	interact with	PME40	3702.Q9LFP5	3702.O81301	0.652
F2G14.230	interact with	GH9B13	3702.Q9LFP5	3702.O81416	0.453
F2G14.230	interact with	PME18	3702.Q9LFP5	3702.Q1JPL7	0.652
F2G14.230	interact with	PME28	3702.Q9LFP5	3702.Q3E8Z8	0.875
F2G14.230	interact with	PME13	3702.Q9LFP5	3702.Q7Y201	0.694
F2G14.230	interact with	ADPG2	3702.Q9LFP5	3702.Q8RY29	0.65
F2G14.230	interact with	PME53	3702.Q9LFP5	3702.Q8VYZ3	0.66
F2G14.230	interact with	PME25	3702.Q9LFP5	3702.Q94CB1	0.652
F2G14.230	interact with	AT59	3702.Q9LFP5	3702.Q9M9S2	0.487
F2G14.230	interact with	PME31	3702.Q9LFP5	3702.Q9LVQ0	0.652
F2G14.230	interact with	PME44	3702.Q9LFP5	3702.Q9SMY7	0.652
F2G14.230	interact with	PME33	3702.Q9LFP5	3702.Q9STY3	0.652
F2G14.230	interact with	PME22	3702.Q9LFP5	3702.Q9M9W7	0.654
F2G14.230	interact with	PME11	3702.Q9LFP5	3702.Q9SIJ9	0.66
FAR2	interact with	CER1	3702.Q08891	3702.F4HVY0	0.446
FAR2	interact with	CYP86A1	3702.Q08891	3702.P48422	0.504
FAR2	interact with	LACS2	3702.Q08891	3702.Q9XIA9	0.424
FAR2	interact with	PXG4	3702.Q08891	3702.Q9CAB7	0.431
FAR2	interact with	AT59	3702.Q08891	3702.Q9M9S2	0.434
FAR2	interact with	HHT1	3702.Q08891	3702.Q94CD1	0.54
FAR3	interact with	CER1	3702.Q93ZB9	3702.F4HVY0	0.931
FAR3	interact with	CYP86A1	3702.Q93ZB9	3702.P48422	0.723
FAR3	interact with	FDH	3702.Q93ZB9	3702.Q570B4	0.717
FAR3	interact with	ABCG11	3702.Q93ZB9	3702.Q8RXN0	0.796
FAR3	interact with	LACS4	3702.Q93ZB9	3702.Q9T0A0	0.461
FAR3	interact with	KCS3	3702.Q93ZB9	3702.Q9LQP8	0.54
FAR3	interact with	HTH	3702.Q93ZB9	3702.Q9S746	0.587
FAR3	interact with	KCS4	3702.Q93ZB9	3702.Q9LN49	0.604
FAR3	interact with	KCS20	3702.Q93ZB9	3702.Q9FG87	0.72
FAR3	interact with	LACS2	3702.Q93ZB9	3702.Q9XIA9	0.763
FAR3	interact with	KCS1	3702.Q93ZB9	3702.Q9MAM3	0.809
FAR3	interact with	CUT1	3702.Q93ZB9	3702.Q9XF43	0.909
FDH	interact with	CER1	3702.Q570B4	3702.F4HVY0	0.792
FDH	interact with	ABCG32	3702.Q570B4	3702.O81016	0.612
FDH	interact with	CUT1	3702.Q570B4	3702.Q9XF43	0.428
FDH	interact with	ABCG11	3702.Q570B4	3702.Q8RXN0	0.665
FDH	interact with	FAR3	3702.Q570B4	3702.Q93ZB9	0.717
FDH	interact with	LACS2	3702.Q570B4	3702.Q9XIA9	0.717
FMO1	interact with	NPR1	3702.Q9LMA1	3702.P93002	0.791
FMO1	interact with	MPK6	3702.Q9LMA1	3702.Q39026	0.402
FMO1	interact with	MYC2	3702.Q9LMA1	3702.Q39204	0.431
GH3.10	interact with	ARR9	3702.Q9ZNS2	3702.O80366	0.599
GH3.10	interact with	ARR4	3702.Q9ZNS2	3702.O82798	0.544
GH3.10	interact with	SRK2A	3702.Q9ZNS2	3702.P43291	0.68
GH3.10	interact with	NPR1	3702.Q9ZNS2	3702.P93002	0.48
GH3.10	interact with	ARR14	3702.Q9ZNS2	3702.Q8L9Y3	0.537
GH3.10	interact with	AUX1	3702.Q9ZNS2	3702.Q96247	0.747
GH3.10	interact with	AHG1	3702.Q9ZNS2	3702.Q9FLI3	0.491
GH3.10	interact with	SRK2C	3702.Q9ZNS2	3702.Q9M9E9	0.554
GH3.10	interact with	NPR5	3702.Q9ZNS2	3702.Q9ZVC2	0.564
GH9B13	interact with	F18B13.25	3702.O81416	3702.Q94AJ5	0.425
GH9B13	interact with	CEL1	3702.O81416	3702.Q9CAC1	0.429
GH9B13	interact with	F2G14.230	3702.O81416	3702.Q9LFP5	0.453
GH9B13	interact with	F12A21.12	3702.O81416	3702.Q9FXD8	0.551
GLN1-1	interact with	PAL1	3702.Q56WN1	3702.P35510	0.649
GLN1-1	interact with	EMB2360	3702.Q56WN1	3702.P42770	0.631
GLN1-1	interact with	PAL2	3702.Q56WN1	3702.P45724	0.624
GSTF8	interact with	GSTU21	3702.Q96266	3702.F4IA73	0.809
GSTF8	interact with	EMB2360	3702.Q96266	3702.P42770	0.804
GSTF8	interact with	NPR1	3702.Q96266	3702.P93002	0.412
GSTF8	interact with	GSTU17	3702.Q96266	3702.Q9FUS8	0.535
GSTF8	interact with	GSTU8	3702.Q96266	3702.Q9SR36	0.672
GSTF8	interact with	GSTU25	3702.Q96266	3702.Q9SHH7	0.797
GSTF8	interact with	GSTU7	3702.Q96266	3702.Q9ZW24	0.83
GSTU17	interact with	EMB2360	3702.Q9FUS8	3702.P42770	0.715
GSTU17	interact with	GSTF8	3702.Q9FUS8	3702.Q96266	0.535
GSTU21	interact with	EMB2360	3702.F4IA73	3702.P42770	0.682
GSTU21	interact with	GSTF8	3702.F4IA73	3702.Q96266	0.809
GSTU25	interact with	EMB2360	3702.Q9SHH7	3702.P42770	0.733
GSTU25	interact with	GSTF8	3702.Q9SHH7	3702.Q96266	0.797
GSTU25	interact with	GSTU7	3702.Q9SHH7	3702.Q9ZW24	0.694
GSTU7	interact with	EMB2360	3702.Q9ZW24	3702.P42770	0.788
GSTU7	interact with	GSTF8	3702.Q9ZW24	3702.Q96266	0.83
GSTU7	interact with	GSTU25	3702.Q9ZW24	3702.Q9SHH7	0.694
GSTU8	interact with	EMB2360	3702.Q9SR36	3702.P42770	0.694
GSTU8	interact with	GSTF8	3702.Q9SR36	3702.Q96266	0.672
HHP1	interact with	CUT1	3702.Q93ZH9	3702.Q9XF43	0.413
HHT1	interact with	CYP86A1	3702.Q94CD1	3702.P48422	0.855
HHT1	interact with	FAR2	3702.Q94CD1	3702.Q08891	0.54
HHT1	interact with	ABCG11	3702.Q94CD1	3702.Q8RXN0	0.408
HHT1	interact with	PER52	3702.Q94CD1	3702.Q9FLC0	0.426
HHT1	interact with	PXG4	3702.Q94CD1	3702.Q9CAB7	0.55
HHT1	interact with	PER11	3702.Q94CD1	3702.Q96519	0.605
HHT1	interact with	KCS20	3702.Q94CD1	3702.Q9FG87	0.661
HHT1	interact with	ABCG6	3702.Q94CD1	3702.Q9FNB5	0.761
HHT1	interact with	CYP77B1	3702.Q94CD1	3702.Q9SAB7	0.901
HSFA3	interact with	HSP17.6C	3702.Q8GYY1	3702.P13853	0.416
HSFA3	interact with	HSP90-1	3702.Q8GYY1	3702.P27323	0.853
HSFA3	interact with	CPK1	3702.Q8GYY1	3702.Q06850	0.481
HSFA3	interact with	HSP22.0	3702.Q8GYY1	3702.Q38806	0.748
HSFA3	interact with	BIP2	3702.Q8GYY1	3702.Q39043	0.479
HSFA3	interact with	F12K8.24	3702.Q8GYY1	3702.Q9SK84	0.428
HSFA3	interact with	HSP90-7	3702.Q8GYY1	3702.Q9STX5	0.455
HSFA3	interact with	CPK17	3702.Q8GYY1	3702.Q9FMP5	0.477
HSFA3	interact with	HSP90-5	3702.Q8GYY1	3702.Q9SIF2	0.51
HSFA6b	interact with	HSP90-1	3702.Q9LUH8	3702.P27323	0.688
HSFA6b	interact with	BIP2	3702.Q9LUH8	3702.Q39043	0.403
HSFA6b	interact with	BIP1	3702.Q9LUH8	3702.Q9LKR3	0.411
HSFA6b	interact with	HSP90-5	3702.Q9LUH8	3702.Q9SIF2	0.42
HSFA6b	interact with	HSP90-7	3702.Q9LUH8	3702.Q9STX5	0.455
HSP17.6B	interact with	HSP17.6C	3702.Q9ZW31	3702.P13853	0.524
HSP17.6B	interact with	HSP90-1	3702.Q9ZW31	3702.P27323	0.808
HSP17.6B	interact with	HSP22.0	3702.Q9ZW31	3702.Q38806	0.47
HSP17.6B	interact with	BIP2	3702.Q9ZW31	3702.Q39043	0.418
HSP17.6C	interact with	HSFA3	3702.P13853	3702.Q8GYY1	0.416
HSP17.6C	interact with	HSP17.6B	3702.P13853	3702.Q9ZW31	0.524
HSP17.6C	interact with	HSP22.0	3702.P13853	3702.Q38806	0.708
HSP17.6C	interact with	HSP90-1	3702.P13853	3702.P27323	0.943
HSP22.0	interact with	HSP17.6C	3702.Q38806	3702.P13853	0.708
HSP22.0	interact with	HSP90-1	3702.Q38806	3702.P27323	0.916
HSP22.0	interact with	HSP17.6B	3702.Q38806	3702.Q9ZW31	0.47
HSP22.0	interact with	HSFA3	3702.Q38806	3702.Q8GYY1	0.748
HSP90-1	interact with	HSP17.6C	3702.P27323	3702.P13853	0.943
HSP90-1	interact with	HSP90-7	3702.P27323	3702.Q9STX5	0.421
HSP90-1	interact with	CP1	3702.P27323	3702.Q9FDX6	0.513
HSP90-1	interact with	CNX1	3702.P27323	3702.P29402	0.519
HSP90-1	interact with	BIP2	3702.P27323	3702.Q39043	0.676
HSP90-1	interact with	TOR	3702.P27323	3702.Q9FR53	0.683
HSP90-1	interact with	HSFA6b	3702.P27323	3702.Q9LUH8	0.688
HSP90-1	interact with	BIP1	3702.P27323	3702.Q9LKR3	0.717
HSP90-1	interact with	HSP17.6B	3702.P27323	3702.Q9ZW31	0.808
HSP90-1	interact with	HSFA3	3702.P27323	3702.Q8GYY1	0.853
HSP90-1	interact with	HSP22.0	3702.P27323	3702.Q38806	0.916
HSP90-5	interact with	CNX1	3702.Q9SIF2	3702.P29402	0.626
HSP90-5	interact with	BIP2	3702.Q9SIF2	3702.Q39043	0.673
HSP90-5	interact with	RPM1	3702.Q9SIF2	3702.Q39214	0.482
HSP90-5	interact with	HSFA3	3702.Q9SIF2	3702.Q8GYY1	0.51
HSP90-5	interact with	TOR	3702.Q9SIF2	3702.Q9FR53	0.653
HSP90-5	interact with	BIP1	3702.Q9SIF2	3702.Q9LKR3	0.68
HSP90-5	interact with	HSFA6b	3702.Q9SIF2	3702.Q9LUH8	0.42
HSP90-5	interact with	HSP90-7	3702.Q9SIF2	3702.Q9STX5	0.944
HSP90-7	interact with	HSP90-1	3702.Q9STX5	3702.P27323	0.421
HSP90-7	interact with	CNX1	3702.Q9STX5	3702.P29402	0.958
HSP90-7	interact with	BIP2	3702.Q9STX5	3702.Q39043	0.977
HSP90-7	interact with	HSFA3	3702.Q9STX5	3702.Q8GYY1	0.455
HSP90-7	interact with	TOR	3702.Q9STX5	3702.Q9FR53	0.625
HSP90-7	interact with	BIP1	3702.Q9STX5	3702.Q9LKR3	0.966
HSP90-7	interact with	HSFA6b	3702.Q9STX5	3702.Q9LUH8	0.455
HSP90-7	interact with	HSP90-5	3702.Q9STX5	3702.Q9SIF2	0.944
HST-2	interact with	PAL1	3702.Q9FI78	3702.P35510	0.943
HST-2	interact with	PAL2	3702.Q9FI78	3702.P45724	0.938
HST-2	interact with	4CL1	3702.Q9FI78	3702.Q42524	0.965
HST-2	interact with	UGT72E1	3702.Q9FI78	3702.Q94A84	0.54
HST-2	interact with	T25K17.30	3702.Q9FI78	3702.Q9C5D7	0.994
HST-2	interact with	OMT1	3702.Q9FI78	3702.Q9FK25	0.806
HST-2	interact with	MTI20.9	3702.Q9FI78	3702.Q9FJN0	0.906
HST-2	interact with	4CLL7	3702.Q9FI78	3702.Q9M0X9	0.934
HST-2	interact with	4CL3	3702.Q9FI78	3702.Q9S777	0.942
HTH	interact with	CER1	3702.Q9S746	3702.F4HVY0	0.621
HTH	interact with	ABCG32	3702.Q9S746	3702.O81016	0.528
HTH	interact with	CYP86A1	3702.Q9S746	3702.P48422	0.918
HTH	interact with	ABCG11	3702.Q9S746	3702.Q8RXN0	0.599
HTH	interact with	FAR3	3702.Q9S746	3702.Q93ZB9	0.587
HTH	interact with	PXG4	3702.Q9S746	3702.Q9CAB7	0.9
HTH	interact with	LACS2	3702.Q9S746	3702.Q9XIA9	0.589
HTH	interact with	CUT1	3702.Q9S746	3702.Q9XF43	0.647
HTH	interact with	CYP77B1	3702.Q9S746	3702.Q9SAB7	0.922
IAA13	interact with	IAA19	3702.Q38831	3702.O24409	0.623
IAA13	interact with	IAA4	3702.Q38831	3702.P33077	0.626
IAA13	interact with	IAA2	3702.Q38831	3702.P49678	0.502
IAA13	interact with	IAA3	3702.Q38831	3702.Q38822	0.624
IAA13	interact with	IAA28	3702.Q38831	3702.Q9XFM0	0.442
IAA13	interact with	IAA14	3702.Q38831	3702.Q38832	0.467
IAA13	interact with	AUX1	3702.Q38831	3702.Q96247	0.803
IAA13	interact with	ARF9	3702.Q38831	3702.Q9XED8	0.803
IAA14	interact with	IAA19	3702.Q38832	3702.O24409	0.443
IAA14	interact with	SAUR50	3702.Q38832	3702.O65695	0.485
IAA14	interact with	IAA4	3702.Q38832	3702.P33077	0.423
IAA14	interact with	IAA2	3702.Q38832	3702.P49678	0.426
IAA14	interact with	IAA3	3702.Q38832	3702.Q38822	0.441
IAA14	interact with	IAA13	3702.Q38832	3702.Q38831	0.467
IAA14	interact with	EIN2	3702.Q38832	3702.Q9S814	0.4
IAA14	interact with	SAUR71	3702.Q38832	3702.Q9SGU2	0.439
IAA14	interact with	IAA28	3702.Q38832	3702.Q9XFM0	0.47
IAA14	interact with	ARF9	3702.Q38832	3702.Q9XED8	0.762
IAA14	interact with	AUX1	3702.Q38832	3702.Q96247	0.928
IAA19	interact with	IAA14	3702.O24409	3702.Q38832	0.443
IAA19	interact with	SAUR50	3702.O24409	3702.O65695	0.491
IAA19	interact with	IAA29	3702.O24409	3702.Q93WC4	0.54
IAA19	interact with	IAA4	3702.O24409	3702.P33077	0.603
IAA19	interact with	IAA28	3702.O24409	3702.Q9XFM0	0.622
IAA19	interact with	IAA13	3702.O24409	3702.Q38831	0.623
IAA19	interact with	IAA3	3702.O24409	3702.Q38822	0.657
IAA19	interact with	IAA2	3702.O24409	3702.P49678	0.756
IAA19	interact with	ARF9	3702.O24409	3702.Q9XED8	0.775
IAA19	interact with	AUX1	3702.O24409	3702.Q96247	0.902
IAA2	interact with	IAA19	3702.P49678	3702.O24409	0.756
IAA2	interact with	IAA4	3702.P49678	3702.P33077	0.888
IAA2	interact with	IAA14	3702.P49678	3702.Q38832	0.426
IAA2	interact with	IAA13	3702.P49678	3702.Q38831	0.502
IAA2	interact with	ARF9	3702.P49678	3702.Q9XED8	0.776
IAA2	interact with	IAA28	3702.P49678	3702.Q9XFM0	0.793
IAA2	interact with	IAA3	3702.P49678	3702.Q38822	0.805
IAA2	interact with	AUX1	3702.P49678	3702.Q96247	0.894
IAA28	interact with	IAA19	3702.Q9XFM0	3702.O24409	0.622
IAA28	interact with	IAA4	3702.Q9XFM0	3702.P33077	0.592
IAA28	interact with	IAA2	3702.Q9XFM0	3702.P49678	0.793
IAA28	interact with	IAA3	3702.Q9XFM0	3702.Q38822	0.612
IAA28	interact with	IAA13	3702.Q9XFM0	3702.Q38831	0.442
IAA28	interact with	IAA14	3702.Q9XFM0	3702.Q38832	0.47
IAA28	interact with	IAA29	3702.Q9XFM0	3702.Q93WC4	0.484
IAA28	interact with	AUX1	3702.Q9XFM0	3702.Q96247	0.899
IAA28	interact with	ARF9	3702.Q9XFM0	3702.Q9XED8	0.866
IAA29	interact with	IAA19	3702.Q93WC4	3702.O24409	0.54
IAA29	interact with	TIFY10A	3702.Q93WC4	3702.Q9LMA8	0.413
IAA29	interact with	SAUR72	3702.Q93WC4	3702.Q9LTV3	0.431
IAA29	interact with	IAA28	3702.Q93WC4	3702.Q9XFM0	0.484
IAA29	interact with	AUX1	3702.Q93WC4	3702.Q96247	0.809
IAA29	interact with	ARF9	3702.Q93WC4	3702.Q9XED8	0.893
IAA3	interact with	IAA19	3702.Q38822	3702.O24409	0.657
IAA3	interact with	ARR4	3702.Q38822	3702.O82798	0.741
IAA3	interact with	IAA4	3702.Q38822	3702.P33077	0.678
IAA3	interact with	IAA2	3702.Q38822	3702.P49678	0.805
IAA3	interact with	EIN2	3702.Q38822	3702.Q9S814	0.41
IAA3	interact with	SAUR14	3702.Q38822	3702.Q9T0J2	0.423
IAA3	interact with	IAA14	3702.Q38822	3702.Q38832	0.441
IAA3	interact with	IAA28	3702.Q38822	3702.Q9XFM0	0.612
IAA3	interact with	IAA13	3702.Q38822	3702.Q38831	0.624
IAA3	interact with	ARF9	3702.Q38822	3702.Q9XED8	0.758
IAA3	interact with	AUX1	3702.Q38822	3702.Q96247	0.927
IAA4	interact with	IAA19	3702.P33077	3702.O24409	0.603
IAA4	interact with	SAUR50	3702.P33077	3702.O65695	0.73
IAA4	interact with	IAA14	3702.P33077	3702.Q38832	0.423
IAA4	interact with	SAUR71	3702.P33077	3702.Q9SGU2	0.547
IAA4	interact with	IAA28	3702.P33077	3702.Q9XFM0	0.592
IAA4	interact with	IAA13	3702.P33077	3702.Q38831	0.626
IAA4	interact with	IAA3	3702.P33077	3702.Q38822	0.678
IAA4	interact with	ARF9	3702.P33077	3702.Q9XED8	0.777
IAA4	interact with	AUX1	3702.P33077	3702.Q96247	0.829
IAA4	interact with	IAA2	3702.P33077	3702.P49678	0.888
KCS1	interact with	CER1	3702.Q9MAM3	3702.F4HVY0	0.896
KCS1	interact with	CYP86A1	3702.Q9MAM3	3702.P48422	0.598
KCS1	interact with	ABCG11	3702.Q9MAM3	3702.Q8RXN0	0.649
KCS1	interact with	FAR3	3702.Q9MAM3	3702.Q93ZB9	0.809
KCS1	interact with	LACS2	3702.Q9MAM3	3702.Q9XIA9	0.797
KCS20	interact with	CER1	3702.Q9FG87	3702.F4HVY0	0.74
KCS20	interact with	CYP86A1	3702.Q9FG87	3702.P48422	0.759
KCS20	interact with	ABCG11	3702.Q9FG87	3702.Q8RXN0	0.444
KCS20	interact with	FAR3	3702.Q9FG87	3702.Q93ZB9	0.72
KCS20	interact with	HHT1	3702.Q9FG87	3702.Q94CD1	0.661
KCS3	interact with	CER1	3702.Q9LQP8	3702.F4HVY0	0.527
KCS3	interact with	FAR3	3702.Q9LQP8	3702.Q93ZB9	0.54
KCS3	interact with	LACS2	3702.Q9LQP8	3702.Q9XIA9	0.441
KCS3	interact with	CUT1	3702.Q9LQP8	3702.Q9XF43	0.467
KCS4	interact with	CER1	3702.Q9LN49	3702.F4HVY0	0.784
KCS4	interact with	CYP86A1	3702.Q9LN49	3702.P48422	0.599
KCS4	interact with	FAR3	3702.Q9LN49	3702.Q93ZB9	0.604
LACS2	interact with	CER1	3702.Q9XIA9	3702.F4HVY0	0.827
LACS2	interact with	ABCG32	3702.Q9XIA9	3702.O81016	0.773
LACS2	interact with	NPC2	3702.Q9XIA9	3702.O81020	0.421
LACS2	interact with	FAR2	3702.Q9XIA9	3702.Q08891	0.424
LACS2	interact with	FDH	3702.Q9XIA9	3702.Q570B4	0.717
LACS2	interact with	NPC6	3702.Q9XIA9	3702.Q8H965	0.437
LACS2	interact with	ABCG11	3702.Q9XIA9	3702.Q8RXN0	0.728
LACS2	interact with	FAR3	3702.Q9XIA9	3702.Q93ZB9	0.763
LACS2	interact with	KCS3	3702.Q9XIA9	3702.Q9LQP8	0.441
LACS2	interact with	F27H5_130	3702.Q9XIA9	3702.Q9LY31	0.697
LACS2	interact with	KCS1	3702.Q9XIA9	3702.Q9MAM3	0.797
LACS2	interact with	HTH	3702.Q9XIA9	3702.Q9S746	0.589
LACS2	interact with	NPC4	3702.Q9XIA9	3702.Q9SRQ7	0.449
LACS2	interact with	LACS4	3702.Q9XIA9	3702.Q9T0A0	0.614
LACS2	interact with	CUT1	3702.Q9XIA9	3702.Q9XF43	0.806
LACS4	interact with	NPC2	3702.Q9T0A0	3702.O81020	0.451
LACS4	interact with	NPC6	3702.Q9T0A0	3702.Q8H965	0.451
LACS4	interact with	FAR3	3702.Q9T0A0	3702.Q93ZB9	0.461
LACS4	interact with	F27H5_130	3702.Q9T0A0	3702.Q9LY31	0.722
LACS4	interact with	NPC4	3702.Q9T0A0	3702.Q9SRQ7	0.513
LACS4	interact with	CUT1	3702.Q9T0A0	3702.Q9XF43	0.481
LACS4	interact with	LACS2	3702.Q9T0A0	3702.Q9XIA9	0.614
MDC12_15	interact with	PME17	3702.Q93Z25	3702.O22149	0.664
MDC12_15	interact with	PME40	3702.Q93Z25	3702.O81301	0.652
MDC12_15	interact with	PME18	3702.Q93Z25	3702.Q1JPL7	0.652
MDC12_15	interact with	PME28	3702.Q93Z25	3702.Q3E8Z8	0.657
MDC12_15	interact with	ADPG2	3702.Q93Z25	3702.Q8RY29	0.65
MDC12_15	interact with	PME53	3702.Q93Z25	3702.Q8VYZ3	0.661
MDC12_15	interact with	CEL1	3702.Q93Z25	3702.Q9CAC1	0.504
MDC12_15	interact with	PME25	3702.Q93Z25	3702.Q94CB1	0.652
MDC12_15	interact with	PME33	3702.Q93Z25	3702.Q9STY3	0.652
MDC12_15	interact with	PME22	3702.Q93Z25	3702.Q9M9W7	0.654
MDC12_15	interact with	PME11	3702.Q93Z25	3702.Q9SIJ9	0.661
MDC12_15	interact with	PME31	3702.Q93Z25	3702.Q9LVQ0	0.661
MDC12_15	interact with	PME44	3702.Q93Z25	3702.Q9SMY7	0.915
MPK6	interact with	CERK1	3702.Q39026	3702.A8R7E6	0.51
MPK6	interact with	WRKY22	3702.Q39026	3702.O04609	0.88
MPK6	interact with	PAL1	3702.Q39026	3702.P35510	0.442
MPK6	interact with	NPR1	3702.Q39026	3702.P93002	0.811
MPK6	interact with	NPC6	3702.Q39026	3702.Q8H965	0.4
MPK6	interact with	FMO1	3702.Q39026	3702.Q9LMA1	0.402
MPK6	interact with	TIFY10A	3702.Q39026	3702.Q9LMA8	0.431
MPK6	interact with	ABI5	3702.Q39026	3702.Q9SJN0	0.434
MPK6	interact with	NPC4	3702.Q39026	3702.Q9SRQ7	0.44
MPK6	interact with	AUX1	3702.Q39026	3702.Q96247	0.573
MPK6	interact with	RPM1	3702.Q39026	3702.Q39214	0.59
MPK6	interact with	AHG1	3702.Q39026	3702.Q9FLI3	0.687
MPK6	interact with	CP1	3702.Q39026	3702.Q9FDX6	0.794
MPK6	interact with	EIN2	3702.Q39026	3702.Q9S814	0.802
MPK6	interact with	MYC2	3702.Q39026	3702.Q39204	0.985
MSD24.10	interact with	PME17	3702.Q9LJ42	3702.O22149	0.664
MSD24.10	interact with	PME40	3702.Q9LJ42	3702.O81301	0.652
MSD24.10	interact with	PME18	3702.Q9LJ42	3702.Q1JPL7	0.652
MSD24.10	interact with	PME28	3702.Q9LJ42	3702.Q3E8Z8	0.652
MSD24.10	interact with	ADPG2	3702.Q9LJ42	3702.Q8RY29	0.65
MSD24.10	interact with	PME53	3702.Q9LJ42	3702.Q8VYZ3	0.652
MSD24.10	interact with	PME25	3702.Q9LJ42	3702.Q94CB1	0.654
MSD24.10	interact with	PME44	3702.Q9LJ42	3702.Q9SMY7	0.652
MSD24.10	interact with	PME22	3702.Q9LJ42	3702.Q9M9W7	0.654
MSD24.10	interact with	PME31	3702.Q9LJ42	3702.Q9LVQ0	0.654
MSD24.10	interact with	PME11	3702.Q9LJ42	3702.Q9SIJ9	0.664
MSD24.10	interact with	PME33	3702.Q9LJ42	3702.Q9STY3	0.668
MTI20.9	interact with	PAL1	3702.Q9FJN0	3702.P35510	0.757
MTI20.9	interact with	PAL2	3702.Q9FJN0	3702.P45724	0.757
MTI20.9	interact with	4CL1	3702.Q9FJN0	3702.Q42524	0.915
MTI20.9	interact with	UGT72E1	3702.Q9FJN0	3702.Q94A84	0.572
MTI20.9	interact with	T25K17.30	3702.Q9FJN0	3702.Q9C5D7	0.979
MTI20.9	interact with	HST-2	3702.Q9FJN0	3702.Q9FI78	0.906
MTI20.9	interact with	OMT1	3702.Q9FJN0	3702.Q9FK25	0.575
MTI20.9	interact with	4CLL7	3702.Q9FJN0	3702.Q9M0X9	0.916
MTI20.9	interact with	4CL3	3702.Q9FJN0	3702.Q9S777	0.92
MYC2	interact with	CERK1	3702.Q39204	3702.A8R7E6	0.412
MYC2	interact with	WRKY22	3702.Q39204	3702.O04609	0.569
MYC2	interact with	PYL4	3702.Q39204	3702.O80920	0.456
MYC2	interact with	PAL1	3702.Q39204	3702.P35510	0.699
MYC2	interact with	PAL2	3702.Q39204	3702.P45724	0.695
MYC2	interact with	NPR1	3702.Q39204	3702.P93002	0.881
MYC2	interact with	MPK6	3702.Q39204	3702.Q39026	0.985
MYC2	interact with	BKI1	3702.Q39204	3702.Q9FMZ0	0.407
MYC2	interact with	FMO1	3702.Q39204	3702.Q9LMA1	0.431
MYC2	interact with	WRKY1	3702.Q39204	3702.Q9SI37	0.472
MYC2	interact with	AHG1	3702.Q39204	3702.Q9FLI3	0.475
MYC2	interact with	RPM1	3702.Q39204	3702.Q39214	0.572
MYC2	interact with	CP1	3702.Q39204	3702.Q9FDX6	0.636
MYC2	interact with	ABI5	3702.Q39204	3702.Q9SJN0	0.778
MYC2	interact with	EIN2	3702.Q39204	3702.Q9S814	0.792
MYC2	interact with	AUX1	3702.Q39204	3702.Q96247	0.793
MYC2	interact with	TIFY10A	3702.Q39204	3702.Q9LMA8	0.999
NPC2	interact with	LACS2	3702.O81020	3702.Q9XIA9	0.421
NPC2	interact with	LACS4	3702.O81020	3702.Q9T0A0	0.451
NPC2	interact with	NPC4	3702.O81020	3702.Q9SRQ7	0.664
NPC2	interact with	NPC6	3702.O81020	3702.Q8H965	0.676
NPC2	interact with	CP1	3702.O81020	3702.Q9FDX6	0.753
NPC4	interact with	NPC2	3702.Q9SRQ7	3702.O81020	0.664
NPC4	interact with	MPK6	3702.Q9SRQ7	3702.Q39026	0.44
NPC4	interact with	NPC6	3702.Q9SRQ7	3702.Q8H965	0.668
NPC4	interact with	CP1	3702.Q9SRQ7	3702.Q9FDX6	0.751
NPC4	interact with	LACS2	3702.Q9SRQ7	3702.Q9XIA9	0.449
NPC4	interact with	LACS4	3702.Q9SRQ7	3702.Q9T0A0	0.513
NPC6	interact with	NPC2	3702.Q8H965	3702.O81020	0.676
NPC6	interact with	MPK6	3702.Q8H965	3702.Q39026	0.4
NPC6	interact with	LACS2	3702.Q8H965	3702.Q9XIA9	0.437
NPC6	interact with	LACS4	3702.Q8H965	3702.Q9T0A0	0.451
NPC6	interact with	NPC4	3702.Q8H965	3702.Q9SRQ7	0.668
NPC6	interact with	CP1	3702.Q8H965	3702.Q9FDX6	0.751
NPR1	interact with	CERK1	3702.P93002	3702.A8R7E6	0.756
NPR1	interact with	WRKY22	3702.P93002	3702.O04609	0.601
NPR1	interact with	PAL1	3702.P93002	3702.P35510	0.804
NPR1	interact with	PAL2	3702.P93002	3702.P45724	0.796
NPR1	interact with	GSTF8	3702.P93002	3702.Q96266	0.412
NPR1	interact with	GH3.10	3702.P93002	3702.Q9ZNS2	0.48
NPR1	interact with	ABI5	3702.P93002	3702.Q9SJN0	0.521
NPR1	interact with	WRKY1	3702.P93002	3702.Q9SI37	0.549
NPR1	interact with	CP1	3702.P93002	3702.Q9FDX6	0.705
NPR1	interact with	AUX1	3702.P93002	3702.Q96247	0.747
NPR1	interact with	TIFY10A	3702.P93002	3702.Q9LMA8	0.751
NPR1	interact with	FMO1	3702.P93002	3702.Q9LMA1	0.791
NPR1	interact with	RPM1	3702.P93002	3702.Q39214	0.803
NPR1	interact with	MPK6	3702.P93002	3702.Q39026	0.811
NPR1	interact with	SRK2C	3702.P93002	3702.Q9M9E9	0.816
NPR1	interact with	MYC2	3702.P93002	3702.Q39204	0.881
NPR1	interact with	EIN2	3702.P93002	3702.Q9S814	0.9
NPR5	interact with	ADPG2	3702.Q9ZVC2	3702.Q8RY29	0.466
NPR5	interact with	AUX1	3702.Q9ZVC2	3702.Q96247	0.54
NPR5	interact with	SRK2C	3702.Q9ZVC2	3702.Q9M9E9	0.41
NPR5	interact with	GH3.10	3702.Q9ZVC2	3702.Q9ZNS2	0.564
OMT1	interact with	PER19	3702.Q9FK25	3702.O22959	0.654
OMT1	interact with	PER3	3702.Q9FK25	3702.O23044	0.676
OMT1	interact with	PER25	3702.Q9FK25	3702.O80822	0.698
OMT1	interact with	PER48	3702.Q9FK25	3702.O81755	0.65
OMT1	interact with	PAL1	3702.Q9FK25	3702.P35510	0.944
OMT1	interact with	PAL2	3702.Q9FK25	3702.P45724	0.854
OMT1	interact with	4CL1	3702.Q9FK25	3702.Q42524	0.985
OMT1	interact with	PER27	3702.Q9FK25	3702.Q43735	0.654
OMT1	interact with	UGT72E1	3702.Q9FK25	3702.Q94A84	0.936
OMT1	interact with	PER11	3702.Q9FK25	3702.Q96519	0.65
OMT1	interact with	T25K17.30	3702.Q9FK25	3702.Q9C5D7	0.898
OMT1	interact with	HST-2	3702.Q9FK25	3702.Q9FI78	0.806
OMT1	interact with	MTI20.9	3702.Q9FK25	3702.Q9FJN0	0.575
OMT1	interact with	PER72	3702.Q9FK25	3702.Q9FJZ9	0.654
OMT1	interact with	PER66	3702.Q9FK25	3702.Q9LT91	0.65
OMT1	interact with	PER43	3702.Q9FK25	3702.Q9SZH2	0.654
OMT1	interact with	PER47	3702.Q9FK25	3702.Q9SZB9	0.654
OMT1	interact with	PER10	3702.Q9FK25	3702.Q9FX85	0.654
OMT1	interact with	PER51	3702.Q9FK25	3702.Q9SZE7	0.661
OMT1	interact with	PER52	3702.Q9FK25	3702.Q9FLC0	0.718
OMT1	interact with	4CLL7	3702.Q9FK25	3702.Q9M0X9	0.978
OMT1	interact with	4CL3	3702.Q9FK25	3702.Q9S777	0.978
PAL1	interact with	CERK1	3702.P35510	3702.A8R7E6	0.435
PAL1	interact with	MPK6	3702.P35510	3702.Q39026	0.442
PAL1	interact with	WRKY1	3702.P35510	3702.Q9SI37	0.494
PAL1	interact with	F12K8.24	3702.P35510	3702.Q9SK84	0.498
PAL1	interact with	PAL2	3702.P35510	3702.P45724	0.509
PAL1	interact with	EIN2	3702.P35510	3702.Q9S814	0.54
PAL1	interact with	UGT72E1	3702.P35510	3702.Q94A84	0.549
PAL1	interact with	AUX1	3702.P35510	3702.Q96247	0.598
PAL1	interact with	CP1	3702.P35510	3702.Q9FDX6	0.615
PAL1	interact with	GLN1-1	3702.P35510	3702.Q56WN1	0.649
PAL1	interact with	EMB2360	3702.P35510	3702.P42770	0.683
PAL1	interact with	MYC2	3702.P35510	3702.Q39204	0.699
PAL1	interact with	MTI20.9	3702.P35510	3702.Q9FJN0	0.757
PAL1	interact with	NPR1	3702.P35510	3702.P93002	0.804
PAL1	interact with	T25K17.30	3702.P35510	3702.Q9C5D7	0.932
PAL1	interact with	HST-2	3702.P35510	3702.Q9FI78	0.943
PAL1	interact with	OMT1	3702.P35510	3702.Q9FK25	0.944
PAL1	interact with	4CLL7	3702.P35510	3702.Q9M0X9	0.976
PAL1	interact with	4CL3	3702.P35510	3702.Q9S777	0.978
PAL1	interact with	4CL1	3702.P35510	3702.Q42524	0.985
PAL2	interact with	CERK1	3702.P45724	3702.A8R7E6	0.435
PAL2	interact with	PAL1	3702.P45724	3702.P35510	0.509
PAL2	interact with	EMB2360	3702.P45724	3702.P42770	0.694
PAL2	interact with	F12K8.24	3702.P45724	3702.Q9SK84	0.419
PAL2	interact with	EIN2	3702.P45724	3702.Q9S814	0.434
PAL2	interact with	UGT72E1	3702.P45724	3702.Q94A84	0.488
PAL2	interact with	AUX1	3702.P45724	3702.Q96247	0.571
PAL2	interact with	CP1	3702.P45724	3702.Q9FDX6	0.597
PAL2	interact with	GLN1-1	3702.P45724	3702.Q56WN1	0.624
PAL2	interact with	MYC2	3702.P45724	3702.Q39204	0.695
PAL2	interact with	MTI20.9	3702.P45724	3702.Q9FJN0	0.757
PAL2	interact with	NPR1	3702.P45724	3702.P93002	0.796
PAL2	interact with	OMT1	3702.P45724	3702.Q9FK25	0.854
PAL2	interact with	T25K17.30	3702.P45724	3702.Q9C5D7	0.931
PAL2	interact with	HST-2	3702.P45724	3702.Q9FI78	0.938
PAL2	interact with	4CLL7	3702.P45724	3702.Q9M0X9	0.976
PAL2	interact with	4CL3	3702.P45724	3702.Q9S777	0.977
PAL2	interact with	4CL1	3702.P45724	3702.Q42524	0.981
PER10	interact with	UGT72E1	3702.Q9FX85	3702.Q94A84	0.65
PER10	interact with	OMT1	3702.Q9FX85	3702.Q9FK25	0.654
PER11	interact with	CYP86A1	3702.Q96519	3702.P48422	0.777
PER11	interact with	UGT72E1	3702.Q96519	3702.Q94A84	0.65
PER11	interact with	HHT1	3702.Q96519	3702.Q94CD1	0.605
PER11	interact with	ABCG6	3702.Q96519	3702.Q9FNB5	0.454
PER11	interact with	OMT1	3702.Q96519	3702.Q9FK25	0.65
PER19	interact with	UGT72E1	3702.O22959	3702.Q94A84	0.65
PER19	interact with	OMT1	3702.O22959	3702.Q9FK25	0.654
PER25	interact with	UGT72E1	3702.O80822	3702.Q94A84	0.65
PER25	interact with	OMT1	3702.O80822	3702.Q9FK25	0.698
PER27	interact with	UGT72E1	3702.Q43735	3702.Q94A84	0.65
PER27	interact with	OMT1	3702.Q43735	3702.Q9FK25	0.654
PER3	interact with	UGT72E1	3702.O23044	3702.Q94A84	0.674
PER3	interact with	OMT1	3702.O23044	3702.Q9FK25	0.676
PER43	interact with	UGT72E1	3702.Q9SZH2	3702.Q94A84	0.652
PER43	interact with	OMT1	3702.Q9SZH2	3702.Q9FK25	0.654
PER47	interact with	RBOHE	3702.Q9SZB9	3702.O81211	0.444
PER47	interact with	PME13	3702.Q9SZB9	3702.Q7Y201	0.407
PER47	interact with	UGT72E1	3702.Q9SZB9	3702.Q94A84	0.65
PER47	interact with	OMT1	3702.Q9SZB9	3702.Q9FK25	0.654
PER48	interact with	OMT1	3702.O81755	3702.Q9FK25	0.65
PER48	interact with	UGT72E1	3702.O81755	3702.Q94A84	0.65
PER51	interact with	UGT72E1	3702.Q9SZE7	3702.Q94A84	0.656
PER51	interact with	OMT1	3702.Q9SZE7	3702.Q9FK25	0.661
PER52	interact with	UGT72E1	3702.Q9FLC0	3702.Q94A84	0.65
PER52	interact with	HHT1	3702.Q9FLC0	3702.Q94CD1	0.426
PER52	interact with	OMT1	3702.Q9FLC0	3702.Q9FK25	0.718
PER66	interact with	UGT72E1	3702.Q9LT91	3702.Q94A84	0.65
PER66	interact with	OMT1	3702.Q9LT91	3702.Q9FK25	0.65
PER72	interact with	UGT72E1	3702.Q9FJZ9	3702.Q94A84	0.684
PER72	interact with	OMT1	3702.Q9FJZ9	3702.Q9FK25	0.654
PME11	interact with	ADPG2	3702.Q9SIJ9	3702.Q8RY29	0.65
PME11	interact with	MDC12_15	3702.Q9SIJ9	3702.Q93Z25	0.661
PME11	interact with	F12A21.12	3702.Q9SIJ9	3702.Q9FXD8	0.661
PME11	interact with	F2G14.230	3702.Q9SIJ9	3702.Q9LFP5	0.66
PME11	interact with	MSD24.10	3702.Q9SIJ9	3702.Q9LJ42	0.664
PME11	interact with	AT59	3702.Q9SIJ9	3702.Q9M9S2	0.66
PME11	interact with	T4D2.120	3702.Q9SIJ9	3702.Q9SCP2	0.662
PME13	interact with	PER47	3702.Q7Y201	3702.Q9SZB9	0.407
PME13	interact with	F2G14.230	3702.Q7Y201	3702.Q9LFP5	0.694
PME13	interact with	AT59	3702.Q7Y201	3702.Q9M9S2	0.835
PME17	interact with	ECA2	3702.O22149	3702.O23087	0.407
PME17	interact with	AT59	3702.O22149	3702.Q9M9S2	0.652
PME17	interact with	F2G14.230	3702.O22149	3702.Q9LFP5	0.652
PME17	interact with	ADPG2	3702.O22149	3702.Q8RY29	0.658
PME17	interact with	F12A21.12	3702.O22149	3702.Q9FXD8	0.664
PME17	interact with	MDC12_15	3702.O22149	3702.Q93Z25	0.664
PME17	interact with	MSD24.10	3702.O22149	3702.Q9LJ42	0.664
PME17	interact with	T4D2.120	3702.O22149	3702.Q9SCP2	0.714
PME18	interact with	ADPG2	3702.Q1JPL7	3702.Q8RY29	0.65
PME18	interact with	MSD24.10	3702.Q1JPL7	3702.Q9LJ42	0.652
PME18	interact with	MDC12_15	3702.Q1JPL7	3702.Q93Z25	0.652
PME18	interact with	F2G14.230	3702.Q1JPL7	3702.Q9LFP5	0.652
PME18	interact with	F12A21.12	3702.Q1JPL7	3702.Q9FXD8	0.71
PME18	interact with	T4D2.120	3702.Q1JPL7	3702.Q9SCP2	0.711
PME18	interact with	AT59	3702.Q1JPL7	3702.Q9M9S2	0.72
PME22	interact with	ADPG2	3702.Q9M9W7	3702.Q8RY29	0.65
PME22	interact with	MDC12_15	3702.Q9M9W7	3702.Q93Z25	0.654
PME22	interact with	F12A21.12	3702.Q9M9W7	3702.Q9FXD8	0.713
PME22	interact with	F2G14.230	3702.Q9M9W7	3702.Q9LFP5	0.654
PME22	interact with	MSD24.10	3702.Q9M9W7	3702.Q9LJ42	0.654
PME22	interact with	AT59	3702.Q9M9W7	3702.Q9M9S2	0.712
PME22	interact with	T4D2.120	3702.Q9M9W7	3702.Q9SCP2	0.72
PME25	interact with	ADPG2	3702.Q94CB1	3702.Q8RY29	0.65
PME25	interact with	MDC12_15	3702.Q94CB1	3702.Q93Z25	0.652
PME25	interact with	F2G14.230	3702.Q94CB1	3702.Q9LFP5	0.652
PME25	interact with	F12A21.12	3702.Q94CB1	3702.Q9FXD8	0.652
PME25	interact with	MSD24.10	3702.Q94CB1	3702.Q9LJ42	0.654
PME25	interact with	T4D2.120	3702.Q94CB1	3702.Q9SCP2	0.712
PME25	interact with	AT59	3702.Q94CB1	3702.Q9M9S2	0.717
PME28	interact with	ADPG2	3702.Q3E8Z8	3702.Q8RY29	0.65
PME28	interact with	MSD24.10	3702.Q3E8Z8	3702.Q9LJ42	0.652
PME28	interact with	F12A21.12	3702.Q3E8Z8	3702.Q9FXD8	0.657
PME28	interact with	MDC12_15	3702.Q3E8Z8	3702.Q93Z25	0.657
PME28	interact with	T4D2.120	3702.Q3E8Z8	3702.Q9SCP2	0.66
PME28	interact with	AT59	3702.Q3E8Z8	3702.Q9M9S2	0.871
PME28	interact with	F2G14.230	3702.Q3E8Z8	3702.Q9LFP5	0.875
PME31	interact with	ADPG2	3702.Q9LVQ0	3702.Q8RY29	0.65
PME31	interact with	MDC12_15	3702.Q9LVQ0	3702.Q93Z25	0.661
PME31	interact with	F12A21.12	3702.Q9LVQ0	3702.Q9FXD8	0.661
PME31	interact with	F2G14.230	3702.Q9LVQ0	3702.Q9LFP5	0.652
PME31	interact with	MSD24.10	3702.Q9LVQ0	3702.Q9LJ42	0.654
PME31	interact with	T4D2.120	3702.Q9LVQ0	3702.Q9SCP2	0.715
PME31	interact with	AT59	3702.Q9LVQ0	3702.Q9M9S2	0.831
PME33	interact with	ADPG2	3702.Q9STY3	3702.Q8RY29	0.65
PME33	interact with	MDC12_15	3702.Q9STY3	3702.Q93Z25	0.652
PME33	interact with	F12A21.12	3702.Q9STY3	3702.Q9FXD8	0.663
PME33	interact with	F2G14.230	3702.Q9STY3	3702.Q9LFP5	0.652
PME33	interact with	MSD24.10	3702.Q9STY3	3702.Q9LJ42	0.668
PME33	interact with	AT59	3702.Q9STY3	3702.Q9M9S2	0.712
PME33	interact with	T4D2.120	3702.Q9STY3	3702.Q9SCP2	0.717
PME40	interact with	ADPG2	3702.O81301	3702.Q8RY29	0.65
PME40	interact with	MSD24.10	3702.O81301	3702.Q9LJ42	0.652
PME40	interact with	MDC12_15	3702.O81301	3702.Q93Z25	0.652
PME40	interact with	F2G14.230	3702.O81301	3702.Q9LFP5	0.652
PME40	interact with	F12A21.12	3702.O81301	3702.Q9FXD8	0.715
PME40	interact with	T4D2.120	3702.O81301	3702.Q9SCP2	0.717
PME40	interact with	AT59	3702.O81301	3702.Q9M9S2	0.719
PME44	interact with	ABCG11	3702.Q9SMY7	3702.Q8RXN0	0.424
PME44	interact with	ADPG2	3702.Q9SMY7	3702.Q8RY29	0.65
PME44	interact with	MDC12_15	3702.Q9SMY7	3702.Q93Z25	0.915
PME44	interact with	CEL1	3702.Q9SMY7	3702.Q9CAC1	0.734
PME44	interact with	F12A21.12	3702.Q9SMY7	3702.Q9FXD8	0.66
PME44	interact with	F2G14.230	3702.Q9SMY7	3702.Q9LFP5	0.652
PME44	interact with	MSD24.10	3702.Q9SMY7	3702.Q9LJ42	0.652
PME44	interact with	AT59	3702.Q9SMY7	3702.Q9M9S2	0.712
PME44	interact with	T4D2.120	3702.Q9SMY7	3702.Q9SCP2	0.715
PME53	interact with	ADPG2	3702.Q8VYZ3	3702.Q8RY29	0.65
PME53	interact with	MSD24.10	3702.Q8VYZ3	3702.Q9LJ42	0.652
PME53	interact with	F2G14.230	3702.Q8VYZ3	3702.Q9LFP5	0.66
PME53	interact with	MDC12_15	3702.Q8VYZ3	3702.Q93Z25	0.661
PME53	interact with	AT59	3702.Q8VYZ3	3702.Q9M9S2	0.724
PME53	interact with	F12A21.12	3702.Q8VYZ3	3702.Q9FXD8	0.731
PME53	interact with	T4D2.120	3702.Q8VYZ3	3702.Q9SCP2	0.737
PXG4	interact with	CYP86A1	3702.Q9CAB7	3702.P48422	0.9
PXG4	interact with	FAR2	3702.Q9CAB7	3702.Q08891	0.431
PXG4	interact with	HHT1	3702.Q9CAB7	3702.Q94CD1	0.55
PXG4	interact with	CYP77B1	3702.Q9CAB7	3702.Q9SAB7	0.656
PXG4	interact with	HTH	3702.Q9CAB7	3702.Q9S746	0.9
PYL2	interact with	ABI5	3702.O80992	3702.Q9SJN0	0.718
PYL2	interact with	AHG1	3702.O80992	3702.Q9FLI3	0.861
PYL4	interact with	SRK2C	3702.O80920	3702.Q9M9E9	0.402
PYL4	interact with	SRK2A	3702.O80920	3702.P43291	0.433
PYL4	interact with	MYC2	3702.O80920	3702.Q39204	0.456
PYL4	interact with	TIFY10A	3702.O80920	3702.Q9LMA8	0.551
PYL4	interact with	ABI5	3702.O80920	3702.Q9SJN0	0.793
PYL4	interact with	AHG1	3702.O80920	3702.Q9FLI3	0.912
RBOHE	interact with	CPK15	3702.O81211	3702.O49717	0.658
RBOHE	interact with	PER47	3702.O81211	3702.Q9SZB9	0.444
RBOHE	interact with	CPK7	3702.O81211	3702.Q38873	0.657
RBOHE	interact with	CPK29	3702.O81211	3702.Q8RWL2	0.657
RBOHE	interact with	CPK17	3702.O81211	3702.Q9FMP5	0.662
RBOHE	interact with	CPK1	3702.O81211	3702.Q06850	0.706
RD19A	interact with	RPP8L2	3702.P43296	3702.P0C8S1	0.459
RPM1	interact with	CERK1	3702.Q39214	3702.A8R7E6	0.788
RPM1	interact with	WRKY22	3702.Q39214	3702.O04609	0.573
RPM1	interact with	NPR1	3702.Q39214	3702.P93002	0.803
RPM1	interact with	MPK6	3702.Q39214	3702.Q39026	0.59
RPM1	interact with	MYC2	3702.Q39214	3702.Q39204	0.572
RPM1	interact with	RPP13	3702.Q39214	3702.Q9M667	0.402
RPM1	interact with	T24A18.140	3702.Q39214	3702.Q9T048	0.413
RPM1	interact with	HSP90-5	3702.Q39214	3702.Q9SIF2	0.482
RPM1	interact with	CP1	3702.Q39214	3702.Q9FDX6	0.578
RPP13	interact with	RPM1	3702.Q9M667	3702.Q39214	0.402
RPP8L2	interact with	RD19A	3702.P0C8S1	3702.P43296	0.459
SAUR14	interact with	IAA3	3702.Q9T0J2	3702.Q38822	0.423
SAUR50	interact with	IAA19	3702.O65695	3702.O24409	0.491
SAUR50	interact with	IAA14	3702.O65695	3702.Q38832	0.485
SAUR50	interact with	AUX1	3702.O65695	3702.Q96247	0.727
SAUR50	interact with	IAA4	3702.O65695	3702.P33077	0.73
SAUR71	interact with	IAA4	3702.Q9SGU2	3702.P33077	0.547
SAUR71	interact with	IAA14	3702.Q9SGU2	3702.Q38832	0.439
SAUR71	interact with	AUX1	3702.Q9SGU2	3702.Q96247	0.54
SAUR72	interact with	IAA29	3702.Q9LTV3	3702.Q93WC4	0.431
SAUR72	interact with	AUX1	3702.Q9LTV3	3702.Q96247	0.54
SKD1	interact with	T14P8.8	3702.Q9ZNT0	3702.Q0WM93	0.601
SKD1	interact with	F18B3.220	3702.Q9ZNT0	3702.Q147F9	0.403
SKD1	interact with	ABCF5	3702.Q9ZNT0	3702.Q9LV93	0.478
SKD1	interact with	ABCB9	3702.Q9ZNT0	3702.Q9M0M2	0.407
SKD1	interact with	ABCC9	3702.Q9ZNT0	3702.Q9M1C7	0.475
SKD1	interact with	ABCG5	3702.Q9ZNT0	3702.Q9SIT6	0.475
SRK2A	interact with	ARR9	3702.P43291	3702.O80366	0.431
SRK2A	interact with	PYL4	3702.P43291	3702.O80920	0.433
SRK2A	interact with	ARR4	3702.P43291	3702.O82798	0.41
SRK2A	interact with	ARR14	3702.P43291	3702.Q8L9Y3	0.473
SRK2A	interact with	AUX1	3702.P43291	3702.Q96247	0.506
SRK2A	interact with	GH3.10	3702.P43291	3702.Q9ZNS2	0.68
SRK2A	interact with	ABI5	3702.P43291	3702.Q9SJN0	0.823
SRK2A	interact with	AHG1	3702.P43291	3702.Q9FLI3	0.923
SRK2C	interact with	ARR9	3702.Q9M9E9	3702.O80366	0.484
SRK2C	interact with	PYL4	3702.Q9M9E9	3702.O80920	0.402
SRK2C	interact with	ARR4	3702.Q9M9E9	3702.O82798	0.432
SRK2C	interact with	NPR1	3702.Q9M9E9	3702.P93002	0.816
SRK2C	interact with	ARR14	3702.Q9M9E9	3702.Q8L9Y3	0.432
SRK2C	interact with	AUX1	3702.Q9M9E9	3702.Q96247	0.47
SRK2C	interact with	AHG1	3702.Q9M9E9	3702.Q9FLI3	0.94
SRK2C	interact with	NPR5	3702.Q9M9E9	3702.Q9ZVC2	0.41
SRK2C	interact with	GH3.10	3702.Q9M9E9	3702.Q9ZNS2	0.554
SRK2C	interact with	ABI5	3702.Q9M9E9	3702.Q9SJN0	0.8
T14P8.8	interact with	SKD1	3702.Q0WM93	3702.Q9ZNT0	0.601
T24A18.140	interact with	RPM1	3702.Q9T048	3702.Q39214	0.413
T25K17.30	interact with	PAL1	3702.Q9C5D7	3702.P35510	0.932
T25K17.30	interact with	PAL2	3702.Q9C5D7	3702.P45724	0.931
T25K17.30	interact with	4CL1	3702.Q9C5D7	3702.Q42524	0.965
T25K17.30	interact with	UGT72E1	3702.Q9C5D7	3702.Q94A84	0.599
T25K17.30	interact with	OMT1	3702.Q9C5D7	3702.Q9FK25	0.898
T25K17.30	interact with	4CLL7	3702.Q9C5D7	3702.Q9M0X9	0.939
T25K17.30	interact with	4CL3	3702.Q9C5D7	3702.Q9S777	0.951
T25K17.30	interact with	MTI20.9	3702.Q9C5D7	3702.Q9FJN0	0.979
T25K17.30	interact with	HST-2	3702.Q9C5D7	3702.Q9FI78	0.994
T4D2.120	interact with	PME17	3702.Q9SCP2	3702.O22149	0.714
T4D2.120	interact with	PME40	3702.Q9SCP2	3702.O81301	0.717
T4D2.120	interact with	PME18	3702.Q9SCP2	3702.Q1JPL7	0.711
T4D2.120	interact with	PME28	3702.Q9SCP2	3702.Q3E8Z8	0.66
T4D2.120	interact with	ADPG2	3702.Q9SCP2	3702.Q8RY29	0.65
T4D2.120	interact with	PME53	3702.Q9SCP2	3702.Q8VYZ3	0.737
T4D2.120	interact with	PME25	3702.Q9SCP2	3702.Q94CB1	0.712
T4D2.120	interact with	PME31	3702.Q9SCP2	3702.Q9LVQ0	0.715
T4D2.120	interact with	PME22	3702.Q9SCP2	3702.Q9M9W7	0.72
T4D2.120	interact with	PME11	3702.Q9SCP2	3702.Q9SIJ9	0.662
T4D2.120	interact with	PME44	3702.Q9SCP2	3702.Q9SMY7	0.715
T4D2.120	interact with	PME33	3702.Q9SCP2	3702.Q9STY3	0.717
TIFY10A	interact with	PYL4	3702.Q9LMA8	3702.O80920	0.551
TIFY10A	interact with	NPR1	3702.Q9LMA8	3702.P93002	0.751
TIFY10A	interact with	MPK6	3702.Q9LMA8	3702.Q39026	0.431
TIFY10A	interact with	MYC2	3702.Q9LMA8	3702.Q39204	0.999
TIFY10A	interact with	IAA29	3702.Q9LMA8	3702.Q93WC4	0.413
TIFY10A	interact with	AUX1	3702.Q9LMA8	3702.Q96247	0.64
TIFY10A	interact with	ABI5	3702.Q9LMA8	3702.Q9SJN0	0.646
TOR	interact with	HSP90-1	3702.Q9FR53	3702.P27323	0.683
TOR	interact with	HSP90-7	3702.Q9FR53	3702.Q9STX5	0.625
TOR	interact with	HSP90-5	3702.Q9FR53	3702.Q9SIF2	0.653
UGT72E1	interact with	PER19	3702.Q94A84	3702.O22959	0.65
UGT72E1	interact with	PER3	3702.Q94A84	3702.O23044	0.674
UGT72E1	interact with	PER25	3702.Q94A84	3702.O80822	0.65
UGT72E1	interact with	PER48	3702.Q94A84	3702.O81755	0.65
UGT72E1	interact with	PAL1	3702.Q94A84	3702.P35510	0.549
UGT72E1	interact with	PAL2	3702.Q94A84	3702.P45724	0.488
UGT72E1	interact with	4CL1	3702.Q94A84	3702.Q42524	0.719
UGT72E1	interact with	PER27	3702.Q94A84	3702.Q43735	0.65
UGT72E1	interact with	HST-2	3702.Q94A84	3702.Q9FI78	0.54
UGT72E1	interact with	MTI20.9	3702.Q94A84	3702.Q9FJN0	0.572
UGT72E1	interact with	T25K17.30	3702.Q94A84	3702.Q9C5D7	0.599
UGT72E1	interact with	4CL3	3702.Q94A84	3702.Q9S777	0.608
UGT72E1	interact with	PER10	3702.Q94A84	3702.Q9FX85	0.65
UGT72E1	interact with	PER11	3702.Q94A84	3702.Q96519	0.65
UGT72E1	interact with	PER66	3702.Q94A84	3702.Q9LT91	0.65
UGT72E1	interact with	PER47	3702.Q94A84	3702.Q9SZB9	0.65
UGT72E1	interact with	PER52	3702.Q94A84	3702.Q9FLC0	0.65
UGT72E1	interact with	PER43	3702.Q94A84	3702.Q9SZH2	0.652
UGT72E1	interact with	4CLL7	3702.Q94A84	3702.Q9M0X9	0.652
UGT72E1	interact with	PER51	3702.Q94A84	3702.Q9SZE7	0.656
UGT72E1	interact with	PER72	3702.Q94A84	3702.Q9FJZ9	0.684
UGT72E1	interact with	OMT1	3702.Q94A84	3702.Q9FK25	0.936
WRKY1	interact with	PAL1	3702.Q9SI37	3702.P35510	0.494
WRKY1	interact with	NPR1	3702.Q9SI37	3702.P93002	0.549
WRKY1	interact with	MYC2	3702.Q9SI37	3702.Q39204	0.472
WRKY22	interact with	CERK1	3702.O04609	3702.A8R7E6	0.571
WRKY22	interact with	MYC2	3702.O04609	3702.Q39204	0.569
WRKY22	interact with	RPM1	3702.O04609	3702.Q39214	0.573
WRKY22	interact with	NPR1	3702.O04609	3702.P93002	0.601
WRKY22	interact with	MPK6	3702.O04609	3702.Q39026	0.88
XTH23	interact with	ADPG2	3702.Q38910	3702.Q8RY29	0.738

## Sheet: Supplementary Table 5
Table S5. Summary of the sequencing data and the alpha indices of prokaryotic communities
Index	WTCK	OECK	WTPb	OEPb
Clean data	40545	48872	55030	44615
Base (nt)	15264814	18389709	20752547	16793297
Chao1	1003.65	936.714	732.079	890.162
Shannon index	6.765	6.117	4.463	5.797
Pielous_evenness index	0.681	0.622	0.477	0.595
ASVs number	981	912	660	859
Observed_features	980	911	659	858
Dominance	0.065	0.097	0.228	0.146
Goods_converge	0.998	0.998	0.996	0.997
Simpson	0.935	0.903	0.772	0.854
Shannon	6.765	6.117	4.463	5.797
Number of phyla	18	18	16	17
Number of classes	33	37	27	33
Number of orders	90	91	70	93
Number of families	137	140	100	136
Number of genera	185	188	135	174
Notes: WTCK, WTPb, OECK, and OEPb represented wild-type plants under normal condition, wild-type plants under Pb stress, transgenic plants under normal condition, and transgenic plant under Pb stress, respectively.
